# Supplementary material for: Readability analysis of ChatGPT's responses on lung cancer
Source: Sci Rep. 2024 Jul 26;14:17234. doi: 10.1038/s41598-024-67293-2 (PMC11282056; doi:10.1038/s41598-024-67293-2)
Supplement: Supplementary file 1 — Supplementary Information. [file 41598_2024_67293_MOESM1_ESM.csv]

Q	A
What is lung cancer?	Lung cancer is a type of cancer that starts in the cells of the lungs. It occurs when normal, healthy cells in the lung undergo genetic changes (mutations) that cause them to divide and multiply rapidly and form a tumor. These cancerous cells can invade nearby tissues and spread to other parts of the body through the bloodstream or lymphatic system, a process known as metastasis. The majority of …
What is lung cancer?	Lung cancer is a type of cancer that begins in the lungs, typically in the cells lining the bronchi, bronchioles, or alveoli. This cancer occurs when normal lung cells undergo genetic mutations that cause them to grow uncontrollably and form a tumor. Over time, these abnormal cells can invade nearby tissues and spread to other parts of the body through the lymphatic system or bloodstream, a proce…
What is lung cancer?	Lung cancer is a type of cancer that originates in the cells of the lungs. It occurs when normal cells in the lung undergo abnormal changes and divide and grow uncontrollably, forming a mass or tumor. Over time, these cancerous cells can invade nearby tissues and spread to other parts of the body through the bloodstream or lymphatic system. There are two main types of lung cancer: non-small cell …
What is lung cancer?	Lung cancer is a disease characterized by the uncontrolled growth of abnormal cells in the lungs. These cancerous cells can invade nearby tissues, spread to other parts of the body, and interfere with normal lung function. Lung cancer is the leading cause of cancer-related deaths worldwide. The two main types of lung cancer are non-small cell lung cancer (NSCLC) and small cell lung cancer (SCLC),…
What is lung cancer?	Lung cancer is a type of cancer that starts in the lungs. It is caused by the uncontrolled growth of abnormal cells in the lung tissue, which can form tumors and interfere with the functioning of the lungs. These tumors can also spread to other parts of the body through the bloodstream or lymphatic system. There are two main types of lung cancer: non-small cell lung cancer (NSCLC) and small cell …
What is lung cancer?	Lung cancer is a type of cancer that begins in the cells of the lungs, typically in the cells lining the air passages. It occurs when abnormal cells in the lungs divide and grow uncontrollably, forming tumors. Lung cancer is one of the most common types of cancer worldwide and is a leading cause of cancer-related deaths. It is primarily caused by long-term exposure to substances such as tobacco s…
What is lung cancer?	Lung cancer is a type of cancer that begins in the cells of the lungs. It occurs when normal cells in the lungs undergo genetic mutations that cause them to grow and divide uncontrollably, eventually forming a tumor. As the tumor grows, it can interfere with lung function and may spread (metastasize) to other parts of the body. There are two main types of lung cancer: Non-small cell lung cancer (…
What is lung cancer?	Lung cancer is a type of cancer that starts in the cells of the lungs. It occurs when the normal growth of cells in the lungs is disrupted, leading to rapid and uncontrolled growth of abnormal cells that form a tumor. As these cancer cells multiply, they can invade nearby tissues and spread to other parts of the body through the bloodstream or lymphatic system, causing further complications. Ther…
What is lung cancer?	Lung cancer is a type of cancer that originates in the cells of the lungs. It occurs when the cells in the lungs undergo abnormal growth and division, forming tumors. These tumors can interfere with the normal functioning of the lungs, potentially spreading to other parts of the body if left untreated. There are two main types of lung cancer: non-small cell lung cancer (NSCLC) and small cell lung…
What is lung cancer?	Lung cancer is a malignant tumor that originates in the cells of the lungs. It is one of the most common types of cancer and a leading cause of cancer-related deaths worldwide. Lung cancer is primarily caused by long-term exposure to tobacco smoke, including both active smoking and exposure to secondhand smoke. However, other factors like genetics, exposure to certain chemicals or substances such…
How is lung cancer categorized?	Lung cancer is typically categorized based on specific factors such as the type of cells involved, the location of the tumor, and the extent or stage of the disease. The two primary types of lung cancer are: 1. Non-Small Cell Lung Cancer (NSCLC): This is the most common type, accounting for about 85% of all lung cancer cases. NSCLC includes several subtypes, such as adenocarcinoma, squamous cell …
How is lung cancer categorized?	Lung cancer is typically categorized based on the type of cells from which it originates and the appearance of the cancerous cells under a microscope. The two main types of lung cancer are: 1. Non-small cell lung cancer (NSCLC): This is the most common type of lung cancer, accounting for approximately 85% of cases. NSCLC includes three subtypes: a. Adenocarcinoma: The most common subtype, origina…
How is lung cancer categorized?	Lung cancer is categorized based on various factors, including the type of cells involved, tumor size, extent of spread, and potential treatment options. The two main types of lung cancer are non-small cell lung cancer (NSCLC) and small cell lung cancer (SCLC). These types are differentiated by the appearance of cancer cells under a microscope. Non-small cell lung cancer (NSCLC) is the most commo…
How is lung cancer categorized?	Lung cancer is typically categorized using several different systems, each serving a specific purpose in describing the characteristics of the cancer. The two main categorization systems include: 1. Histological Classification: This system classifies lung cancer based on the type of cells found in the tumor. The two major types of lung cancer are: a. Non-Small Cell Lung Cancer (NSCLC): Accounting…
How is lung cancer categorized?	Lung cancer is typically categorized based on several factors, including the type of cells that make up the cancer, the location of the cancer, and the extent or stage of the disease. Here are the main classifications of lung cancer: 1. Non-Small Cell Lung Cancer (NSCLC): This is the most common type, accounting for about 80-85% of lung cancer cases. NSCLC includes various subtypes, such as adeno…
How is lung cancer categorized?	Lung cancer is generally categorized based on histological types and stages. The two main histological types of lung cancer are non-small cell lung cancer (NSCLC) and small cell lung cancer (SCLC). 1. Non-Small Cell Lung Cancer (NSCLC): - Adenocarcinoma: This is the most common type, usually found in the outer part of the lungs. It is more common in non-smokers and can affect people of any age. -…
How is lung cancer categorized?	Lung cancer is typically categorized based on several factors, including the type of cells that make up the tumor, the tumor's appearance under a microscope, and the extent to which the cancer has spread (known as staging). The two main categories of lung cancer are non-small cell lung cancer (NSCLC) and small cell lung cancer (SCLC). Non-Small Cell Lung Cancer (NSCLC): This is the most common ty…
How is lung cancer categorized?	Lung cancer is categorized based on various factors such as the type of cells affected, the tumor size and location, the spread of the cancer (stage), and other characteristics. The main categories for lung cancer are as follows: 1. Small cell lung cancer (SCLC): This type of lung cancer is less common, accounting for about 10-15% of all cases. It is aggressive and tends to spread quickly. SCLC i…
How is lung cancer categorized?	Lung cancer is categorized based on several factors, including the type of cells involved, the location and extent of the tumor, and whether the cancer has spread to nearby lymph nodes or other parts of the body. The main types of lung cancer are: 1. Non-small cell lung cancer (NSCLC): This is the most common type of lung cancer, accounting for about 80-85% of cases. NSCLC is further classified i…
How is lung cancer categorized?	Lung cancer is categorized based on several factors, including the type of cells affected, the location within the lungs, and the disease's clinical stage. Here are the main categorizations of lung cancer: 1. Non-Small Cell Lung Cancer (NSCLC): This is the most common type, accounting for approximately 85% of all lung cancer cases. NSCLC further comprises different subtypes, including adenocarcin…
What is small cell lung cancer?	Small cell lung cancer (SCLC) is a type of lung cancer that typically originates in the bronchi, the airways of the lungs. It is characterized by the rapid growth of abnormal cells, which quickly spread to other parts of the body, including distant organs. SCLC is considered an aggressive form of lung cancer due to its rapid growth rate and tendency to metastasize early. It is often associated wi…
What is small cell lung cancer?	Small cell lung cancer (SCLC) is a type of malignancy that originates in the lungs. It is characterized by the rapid growth and spread of abnormal cells in the lung tissue. SCLC is named after the size of the cancer cells, which are smaller than normal lung cells when examined under a microscope. Small cell lung cancer is considered highly malignant and aggressive, accounting for approximately 10…
What is small cell lung cancer?	Small cell lung cancer (SCLC) is a type of aggressive cancer that primarily affects the lungs. It arises from the cells that line the bronchi (the main airways) and typically exhibits rapid growth and spread to other areas of the body. SCLC is characterized by the presence of small and tightly packed cancer cells. It is usually associated with smoking, as it is strongly linked to tobacco use. How…
What is small cell lung cancer?	Small cell lung cancer (SCLC), also known as oat cell carcinoma, is a type of aggressive malignancy that originates in the cells lining the bronchi in the lungs. It accounts for approximately 10-15% of all lung cancer cases. Small cell lung cancer is named after the appearance of the cancer cells under a microscope, where they tend to be small and have a characteristic oat-like shape. It is diffe…
What is small cell lung cancer?	Small cell lung cancer (SCLC), also known as oat cell cancer, is a highly aggressive and fast-growing type of lung cancer. It accounts for about 10-15% of all lung cancer cases and is usually associated with heavy smoking. SCLC develops in the tissues of the lungs and typically originates in the bronchi, the large air passages. It is characterized by the presence of small, round cells under the m…
What is small cell lung cancer?	Small cell lung cancer (SCLC), also known as oat cell carcinoma, is a type of cancer that originates in the lungs. It is categorized as one of the two main types of lung cancer, the other being non-small cell lung cancer (NSCLC). SCLC is relatively less common than NSCLC, accounting for approximately 10-15% of all lung cancer cases. Small cell lung cancer is referred to as "small cell" due to the…
What is small cell lung cancer?	Small cell lung cancer (SCLC) is a type of aggressive lung cancer that primarily arises from the cells lining the airways in the lungs, known as small cells. It is often characterized by its rapid growth and tendency to metastasize (spread) to other parts of the body early on. SCLC accounts for approximately 10-15% of all lung cancers. This type of cancer is strongly associated with smoking, and …
What is small cell lung cancer?	Small cell lung cancer (SCLC) is a highly malignant type of lung cancer that originates from the cells lining the bronchi (the main airways) in the lungs. It is characterized by the rapid growth and spread of cancer cells, typically leading to aggressive and metastatic disease. SCLC accounts for about 10-15% of all lung cancer cases and is strongly associated with cigarette smoking. It tends to o…
What is small cell lung cancer?	Small cell lung cancer (SCLC) is a type of cancer that originates in the lungs, specifically in the cells that line the airways. It is characterized by the rapid growth of small, oat-shaped cancer cells. SCLC is also known as oat cell carcinoma due to the appearance of these cells under a microscope. SCLC is generally more aggressive and tends to spread more quickly than non-small cell lung cance…
What is small cell lung cancer?	Small cell lung cancer (SCLC) is a type of lung cancer that originates in the small cells of the lung tissue. It is also known as oat cell carcinoma due to the small, oat-shaped appearance of the cancer cells under a microscope. SCLC accounts for about 10-15% of all lung cancer cases. SCLC is strongly associated with tobacco smoking and is commonly diagnosed in individuals with a history of heavy…
What is non-small cell lung cancer?	Non-small cell lung cancer (NSCLC) is one of the most common types of lung cancers. It accounts for approximately 85% to 90% of all lung cancer cases. NSCLC typically refers to various types of lung cancers that differ from small cell lung cancer (SCLC), another major type of lung cancer. The subtypes of NSCLC include adenocarcinoma, squamous cell carcinoma, and large cell carcinoma. Adenocarcino…
What is non-small cell lung cancer?	Non-small cell lung cancer (NSCLC) is the most common type of lung cancer, accounting for approximately 85% of all cases. It is called "non-small cell" because the cancer cells appear larger and more similar to normal lung cells when viewed under a microscope compared to small cell lung cancer. NSCLC includes three main subtypes: 1. Adenocarcinoma: This is the most common subtype, usually found i…
What is non-small cell lung cancer?	Non-small cell lung cancer (NSCLC) is a type of lung cancer that includes various subtypes of malignant tumors originating from the cells in the lung tissue. NSCLC is the most common form of lung cancer, accounting for about 85% of all cases. It generally grows and spreads more slowly than small cell lung cancer, allowing for more treatment options. The main subtypes of NSCLC are adenocarcinoma, …
What is non-small cell lung cancer?	Non-small cell lung cancer (NSCLC) is the most common type of lung cancer, accounting for about 80%-85% of all lung cancer cases. NSCLC refers to a group of lung cancers that behave differently from small cell lung cancer, another type of lung cancer. There are different subtypes of non-small cell lung cancer, including adenocarcinoma, squamous cell carcinoma, and large cell carcinoma. These subt…
What is non-small cell lung cancer?	Non-small cell lung cancer (NSCLC) is one of the two main types of lung cancer, accounting for about 80-85% of all cases. It primarily affects the tissues of the lungs, including the bronchi (airway tubes) and the alveoli (air sacs). NSCLC is further classified into three subtypes based on the appearance of cancer cells under a microscope and specific genetic mutations: adenocarcinoma, squamous c…
What is non-small cell lung cancer?	Non-small cell lung cancer (NSCLC) is the most common type of lung cancer, accounting for approximately 80-85% of all cases. It refers to a group of lung cancers that are categorized together because their behavior and treatment approaches differ from small cell lung cancer. NSCLC includes different subtypes, such as adenocarcinoma, squamous cell carcinoma, and large cell carcinoma. These subtype…
What is non-small cell lung cancer?	Non-small cell lung cancer (NSCLC) is the most common type of lung cancer, accounting for approximately 85% of all cases. It is called "non-small cell" to differentiate it from small cell lung cancer, which is a less common and more aggressive type. NSCLC primarily affects the cells lining the lungs and typically develops over a longer period compared to small cell lung cancer. There are three su…
What is non-small cell lung cancer?	Non-small cell lung cancer (NSCLC) is the most common type of lung cancer, accounting for about 85% of all lung cancer cases. It refers to a group of lung cancers that behave differently from small cell lung cancer (SCLC), another type of lung cancer. NSCLC originates in the tissues of the lungs and typically spreads slowly compared to SCLC. There are three main subtypes of NSCLC, each with disti…
What is non-small cell lung cancer?	Non-small cell lung cancer (NSCLC) is one of the two main types of lung cancer, the other being small cell lung cancer (SCLC). NSCLC accounts for about 85% of all lung cancer cases and is generally associated with a slower growth rate than SCLC. It is further divided into several subtypes that have slightly different characteristics and treatment options. The most common subtypes of NSCLC include…
What is non-small cell lung cancer?	Non-small cell lung cancer (NSCLC) is a type of lung cancer that accounts for approximately 85% of all lung cancer cases. It gets its name from the fact that the cancer cells are larger than small cell lung cancer cells when viewed under a microscope. NSCLC typically originates in the tissues of the lungs and can spread to other parts of the body if left untreated. There are three main subtypes o…
What is the global incidence of lung cancer?	Lung cancer is one of the most common types of cancer worldwide. The global incidence of lung cancer varies depending on various factors such as geographic location, risk factors like smoking prevalence, exposure to environmental pollutants, and advancements in screening and diagnosis. According to the World Health Organization (WHO), lung cancer is the leading cause of cancer-related deaths glob…
What is the global incidence of lung cancer?	The global incidence of lung cancer refers to the number of new cases of lung cancer that are diagnosed each year worldwide. According to the International Agency for Research on Cancer (IARC), lung cancer is the most frequently diagnosed cancer and the leading cause of cancer-related deaths globally. The incidence of lung cancer varies across different regions and populations due to various fact…
What is the global incidence of lung cancer?	Lung cancer is one of the most commonly diagnosed types of cancer worldwide. The global incidence of lung cancer varies depending on several factors, such as geographic location, smoking rates, access to healthcare, and environmental conditions. According to the World Health Organization (WHO), as of 2020, lung cancer is estimated to be responsible for approximately 2.3 million new cases each yea…
What is the global incidence of lung cancer?	Lung cancer is one of the most common types of cancer worldwide. The global incidence of lung cancer varies across different regions and populations, primarily due to variations in risk factors such as smoking prevalence, exposure to pollutants, and genetic predisposition. According to the latest estimates from the World Health Organization (WHO) for the year 2020, there were approximately 2.2 mi…
What is the global incidence of lung cancer?	Lung cancer is among the most common types of cancer worldwide. According to the latest available data from the International Agency for Research on Cancer (IARC), in 2020, there were approximately 2.2 million new cases of lung cancer globally, accounting for 11.4% of all cancer diagnoses. Furthermore, lung cancer was responsible for about 1.8 million deaths, making it the leading cause of cancer…
What is the global incidence of lung cancer?	Lung cancer is a significant global health problem, and its incidence varies across countries and regions. According to the World Health Organization (WHO), lung cancer is the most commonly diagnosed cancer worldwide and the leading cause of cancer-related deaths. The global incidence of lung cancer is estimated to be around 2.1 million new cases each year, accounting for about 13% of all new can…
What is the global incidence of lung cancer?	Lung cancer is one of the most common types of cancer worldwide. The global incidence of lung cancer varies by country and region, and it is influenced by various factors such as smoking rates, exposure to environmental pollutants, genetic predisposition, and healthcare access. According to the World Health Organization (WHO), lung cancer is responsible for the highest number of cancer-related de…
What is the global incidence of lung cancer?	The global incidence of lung cancer varies across different regions and populations. However, lung cancer is one of the most common cancers worldwide. According to the World Health Organization (WHO) and the International Agency for Research on Cancer (IARC), an estimated 2.1 million new cases of lung cancer were diagnosed worldwide in 2018. Lung cancer is more prevalent in developed countries, p…
What is the global incidence of lung cancer?	The global incidence of lung cancer refers to the number of new cases that are reported per year worldwide. According to the World Health Organization (WHO), lung cancer is the most commonly diagnosed cancer, accounting for approximately 11.6% of all new cancer cases globally, as of 2020. The incidence rate of lung cancer varies among different regions based on factors such as smoking rates, air …
What is the global incidence of lung cancer?	The global incidence of lung cancer refers to the number of new cases of lung cancer diagnosed worldwide in a given time period. Lung cancer is one of the most commonly diagnosed cancers globally and is a leading cause of cancer-related deaths. According to the International Agency for Research on Cancer (IARC), in 2020, there were an estimated 2.2 million new cases of lung cancer worldwide, acco…
What are the most common signs and symptoms of non–small cell lung cancer?	Non-small cell lung cancer (NSCLC) can cause a variety of signs and symptoms. It's important to note that these symptoms can also be caused by conditions other than lung cancer. However, some common signs and symptoms of NSCLC include: 1. Persistent cough: A chronic cough that may worsen over time and may produce sputum or blood. 2. Shortness of breath: Difficulty in breathing or wheezing, especi…
What are the most common signs and symptoms of non–small cell lung cancer?	Non-small cell lung cancer (NSCLC) can present with various signs and symptoms. The most common signs and symptoms of NSCLC include: 1. Persistent cough: A chronic cough that doesn't go away or worsens over time. 2. Shortness of breath: Difficulty in breathing or feeling breathless, particularly with exertion. 3. Chest pain: Dull, aching pain in the chest or discomfort. 4. Wheezing: A whistling s…
What are the most common signs and symptoms of non–small cell lung cancer?	Non-small cell lung cancer (NSCLC) can present with various signs and symptoms. Although the symptoms may vary depending on the stage and location of the cancer, some common signs and symptoms include: 1. Persistent cough: A chronic cough that may produce blood or sputum. 2. Shortness of breath: Breathlessness or difficulty breathing, especially with physical activity. 3. Chest pain: Discomfort o…
What are the most common signs and symptoms of non–small cell lung cancer?	Non-small cell lung cancer (NSCLC) can exhibit various signs and symptoms, although it's important to note that these symptoms can be caused by other conditions as well. Common signs and symptoms of NSCLC include: 1. Persistent cough: A chronic cough that doesn't seem to go away and can worsen over time is a common symptom. 2. Shortness of breath: Breathlessness or difficulty in breathing, especi…
What are the most common signs and symptoms of non–small cell lung cancer?	Non-small cell lung cancer (NSCLC) can present with various signs and symptoms. However, it's important to note that these symptoms can be nonspecific and may also be caused by other conditions. The most common signs and symptoms of NSCLC include: 1. Persistent cough: A chronic cough that doesn't go away or worsens over time is a common symptom of NSCLC. It may produce bloody or rust-colored phle…
What are the most common signs and symptoms of non–small cell lung cancer?	Non-small cell lung cancer (NSCLC) typically presents with a variety of signs and symptoms. Some common signs and symptoms of NSCLC include: 1. Persistent cough: A chronic cough that worsens over time, often accompanied by coughing up blood (hemoptysis). 2. Shortness of breath: Difficulty breathing or a feeling of breathlessness, especially during physical activity. 3. Chest pain: Sharp or dull p…
What are the most common signs and symptoms of non–small cell lung cancer?	The signs and symptoms of non-small cell lung cancer can vary depending on the stage and location of the tumor. However, some common signs and symptoms include: 1. Persistent cough: A chronic cough that worsens over time, often accompanied by blood in the sputum. 2. Shortness of breath: Difficulty in breathing, particularly during physical activity or exertion. 3. Chest pain: A persistent ache or…
What are the most common signs and symptoms of non–small cell lung cancer?	Non-small cell lung cancer (NSCLC) can present with a variety of signs and symptoms. However, it's important to note that these symptoms can vary widely depending on individual factors, the stage of the disease, and other factors. Common signs and symptoms of non-small cell lung cancer may include: 1. Persistent cough: A chronic cough that may worsen over time, producing sputum or blood. 2. Short…
What are the most common signs and symptoms of non–small cell lung cancer?	Non-small cell lung cancer (NSCLC) may present with various signs and symptoms, but some of the most common ones include: 1. Persistent cough: A chronic cough that may worsen over time without any apparent cause is often seen in NSCLC. 2. Shortness of breath: Difficulty in breathing or rapid breathlessness can be a result of lung tumor growth or obstruction of the air passages. 3. Chest pain: Pai…
What are the most common signs and symptoms of non–small cell lung cancer?	Non-small cell lung cancer (NSCLC) can cause a variety of signs and symptoms. However, it is important to note that these symptoms can be present in many other conditions as well. The most common signs and symptoms of NSCLC include: 1. Persistent cough: A chronic or worsening cough that does not go away, and may produce blood or have a hoarse quality. 2. Shortness of breath: Difficulty in breathi…
Which physical findings are characteristic of non–small cell lung cancer?	Non-small cell lung cancer (NSCLC) can present with various physical findings, although it is important to note that not all individuals will exhibit these characteristics. Some common physical findings associated with NSCLC include: 1. Cough: Persistent or chronic cough, sometimes accompanied by sputum production or blood (hemoptysis). 2. Shortness of breath: Breathlessness, particularly with ex…
Which physical findings are characteristic of non–small cell lung cancer?	Non-small cell lung cancer (NSCLC) can present with various physical findings depending on its stage and location. Here are some characteristic physical findings associated with NSCLC: 1. Cough: A persistent or worsening cough that may produce blood (hemoptysis) can be a common symptom of NSCLC. 2. Chest pain: Patients may experience chest pain that can be pleuritic (worsens with breathing) or co…
Which physical findings are characteristic of non–small cell lung cancer?	Non-small cell lung cancer (NSCLC) may present with various physical findings, although it's important to note that physical examination alone may not be sufficient to diagnose the condition definitively. Specific physical findings in NSCLC can vary depending on the stage and location of the tumor. Here are some characteristic physical findings that may be associated with NSCLC: 1. Abnormal lung …
Which physical findings are characteristic of non–small cell lung cancer?	Non-small cell lung cancer (NSCLC) may present with various physical findings depending on the stage and extent of the disease. Here are some characteristic physical findings associated with NSCLC: 1. Respiratory Symptoms: Persistent cough, shortness of breath, wheezing, and chest pain are common symptoms seen in NSCLC. These symptoms often arise due to a tumor obstructing the airways or invading…
Which physical findings are characteristic of non–small cell lung cancer?	Non-small cell lung cancer (NSCLC) can present with various physical findings, although it's important to note that many cases of NSCLC are asymptomatic during the early stages. However, as the disease progresses, the following physical findings may be observed: 1. Persistent cough: A persistent or chronic cough that doesn't resolve with usual treatments can be an early symptom of NSCLC. It may w…
Which physical findings are characteristic of non–small cell lung cancer?	Non-small cell lung cancer (NSCLC) may present with various physical findings depending on the stage and location of the tumor. Some characteristic physical findings associated with NSCLC include: 1. Respiratory symptoms: Patients with NSCLC often experience symptoms related to the respiratory system, such as persistent cough (sometimes with blood), shortness of breath, wheezing, and recurrent re…
Which physical findings are characteristic of non–small cell lung cancer?	Non-small cell lung cancer (NSCLC) is a type of lung cancer that is different from small cell lung cancer, both in terms of its characteristics and treatment approach. While a definitive diagnosis of NSCLC typically requires a biopsy, there are some physical findings that may raise suspicion for this type of cancer. These include: 1. Persistent cough: A chronic cough that lasts for more than a fe…
Which physical findings are characteristic of non–small cell lung cancer?	Non-small cell lung cancer (NSCLC) can have various physical findings, although it is important to note that physical examination alone is insufficient to definitively diagnose lung cancer. However, certain signs may be suggestive of NSCLC, including: 1. Respiratory Symptoms: NSCLC may present with persistent or new-onset respiratory symptoms such as coughing, wheezing, shortness of breath, or ch…
Which physical findings are characteristic of non–small cell lung cancer?	Non-small cell lung cancer (NSCLC) can present with various physical findings. However, it is important to note that physical examination findings alone are not sufficient for making a definitive diagnosis as they often overlap with other respiratory and systemic conditions. They should be interpreted in conjunction with radiological imaging, biopsy, and other diagnostic tests. Some of the physic…
Which physical findings are characteristic of non–small cell lung cancer?	Non-small cell lung cancer (NSCLC) can present with various physical findings. Some characteristic physical findings of NSCLC include: 1. Persistent cough: A chronic cough that doesn't go away or worsens over time can be a common symptom of NSCLC. It may be accompanied by coughing up blood or blood-stained sputum. 2. Breathlessness: Shortness of breath or difficulty breathing, especially with exe…
What are the metastatic signs and symptoms of non–small cell lung cancer?	Metastatic signs and symptoms of non-small cell lung cancer (NSCLC) usually occur when the cancer has spread beyond the lungs to other parts of the body. The specific signs and symptoms can vary depending on the location and extent of the metastasis. Some common sites of metastasis in NSCLC include the liver, bones, adrenals, brain, and distant lymph nodes. If NSCLC has metastasized to the liver,…
What are the metastatic signs and symptoms of non–small cell lung cancer?	Metastasis refers to the spread of cancer from its primary site to other parts of the body. In the case of non-small cell lung cancer (NSCLC), metastatic signs and symptoms can vary depending on the specific organs affected. Common sites of metastasis in NSCLC include the liver, bones, brain, and adrenal glands. Here are some typical signs and symptoms that may indicate metastatic NSCLC: 1. Liver…
What are the metastatic signs and symptoms of non–small cell lung cancer?	Metastatic signs and symptoms of non-small cell lung cancer (NSCLC) occur when the cancer has spread from the lungs to other parts of the body. Common sites of metastasis include the bones, liver, brain, and adrenal glands. The specific signs and symptoms of metastatic NSCLC can vary depending on the location and extent of the metastasis. However, some general symptoms may include: 1. Bone metast…
What are the metastatic signs and symptoms of non–small cell lung cancer?	Metastatic non-small cell lung cancer (NSCLC) refers to the spread of cancer cells from the lungs to other parts of the body. The signs and symptoms of metastatic NSCLC can vary depending on the organs or tissues involved. Here are some common signs and symptoms: 1. Bone metastases: Bone pain, fractures (especially in the spine or long bones), increased susceptibility to fractures, and spinal cor…
What are the metastatic signs and symptoms of non–small cell lung cancer?	Metastatic signs and symptoms of non-small cell lung cancer (NSCLC) refer to the signs that indicate the spread of the cancer beyond the lung to other parts of the body. These symptoms may vary depending on where the cancer has metastasized to. Common sites of metastasis in NSCLC include the bones, liver, brain, adrenal glands, and distant lymph nodes. Some potential signs and symptoms of metasta…
What are the metastatic signs and symptoms of non–small cell lung cancer?	Metastatic non-small cell lung cancer occurs when the cancerous cells from the lungs spread to other parts of the body. The signs and symptoms may vary depending on the location and extent of metastasis. Some common signs and symptoms of metastatic non-small cell lung cancer include: 1. Bone pain: Cancer that has spread to the bones can cause pain, especially in the back, hips, or chest. 2. Neuro…
What are the metastatic signs and symptoms of non–small cell lung cancer?	Metastatic non-small cell lung cancer (NSCLC) occurs when cancerous cells from the lungs spread to other parts of the body. The signs and symptoms of metastatic NSCLC can vary depending on the location and extent of the metastasis. Common signs and symptoms can include: 1. Distant organ involvement: Metastasis commonly occurs in organs such as the liver, bones, brain, adrenal glands, and distant …
What are the metastatic signs and symptoms of non–small cell lung cancer?	Metastatic non-small cell lung cancer (NSCLC) refers to the spread of cancer from the lungs to other areas of the body. The signs and symptoms of metastatic NSCLC can vary depending on the specific organs or tissues affected. However, some common signs and symptoms may include: 1. Persistent cough: A chronic or worsening cough that does not improve with medication or time. 2. Shortness of breath:…
What are the metastatic signs and symptoms of non–small cell lung cancer?	Metastatic signs and symptoms of non-small cell lung cancer (NSCLC) occur when the cancer has spread beyond the lungs to other parts of the body. The specific symptoms can vary depending on the location and extent of metastasis. Common signs of NSCLC metastasis include: 1. Bone metastasis: This can cause bone pain, especially in the spine, hips, or ribs. Fractures, weakness, and a higher risk of …
What are the metastatic signs and symptoms of non–small cell lung cancer?	Metastatic signs and symptoms of non-small cell lung cancer (NSCLC) occur when cancer cells spread from the lungs to other parts of the body. The specific symptoms can vary depending on the location and extent of metastasis. Here are some common signs and symptoms associated with metastatic NSCLC: 1. Bone metastasis: Pain in the bones, especially the spine, hips, and long bones. Fractures or an i…
Which chest radiography findings suggest non–small cell lung cancer?	Chest radiography findings suggestive of non-small cell lung cancer (NSCLC) can vary depending on the size, location, and stage of the tumor. However, some common radiographic features associated with NSCLC include: 1. Mass or nodule: A visible mass or an irregularly shaped nodule within the lung parenchyma is often indicative of NSCLC. The size, shape, and location of the mass or nodule can prov…
Which chest radiography findings suggest non–small cell lung cancer?	Chest radiography findings can provide clues to the presence of non-small cell lung cancer (NSCLC). Although chest X-rays are not definitive for diagnosing lung cancer, certain radiographic features may suggest its presence. Here are some chest radiography findings that could suggest NSCLC: 1. Mass or nodule: A solitary, centrally located mass or nodule can be indicative of lung cancer. NSCLC is …
Which chest radiography findings suggest non–small cell lung cancer?	Chest radiography findings that suggest the presence of non-small cell lung cancer (NSCLC) can include: 1. Mass or nodules: NSCLC often appears as a solitary mass or nodule on chest radiographs. These abnormal growths may have irregular borders and may be larger than 3 cm in diameter. 2. Peripheral location: NSCLC is more commonly found in the peripheral regions of the lung rather than the centra…
Which chest radiography findings suggest non–small cell lung cancer?	Chest radiography can provide certain findings that suggest the presence of non-small cell lung cancer (NSCLC). Some of these findings include: 1. Mass or tumor: Chest X-rays may demonstrate a visible mass or tumor in the lungs. These masses are typically described as irregular, spiculated (having pointed projections), or having an infiltrative appearance. 2. Nodule or pulmonary opacity: A nodule…
Which chest radiography findings suggest non–small cell lung cancer?	Chest radiography findings suggestive of non-small cell lung cancer (NSCLC) may include the following: 1. Mass or nodule: A visible tumor or a rounded opacity with poorly defined margins may be seen on a chest X-ray. The size and location of the mass or nodule can provide clues about the likelihood of NSCLC. 2. Spiculated or irregular margins: The edges of the tumor may appear spikey or irregular…
Which chest radiography findings suggest non–small cell lung cancer?	Non-small cell lung cancer (NSCLC) may present with various chest radiography findings that could raise suspicion for the disease. While chest radiography is not considered the most sensitive or specific imaging modality for lung cancer, there are several suggestive features that can be observed: 1. Mass or nodule: NSCLC often appears as a solitary, rounded or irregularly shaped mass or nodule on…
Which chest radiography findings suggest non–small cell lung cancer?	Chest radiography findings that suggest non-small cell lung cancer (NSCLC) can include: 1. Mass or nodule: A visible mass or nodule in the lungs is one of the most common findings associated with NSCLC. These can be solitary or multiple and appear as dense, opaque areas on the radiograph. 2. Hilar or mediastinal lymphadenopathy: NSCLC can cause enlargement of lymph nodes in the mediastinum (the r…
Which chest radiography findings suggest non–small cell lung cancer?	Chest radiography findings suggestive of non-small cell lung cancer (NSCLC) can vary depending on the stage and location of the tumor. However, there are a few common radiographic findings that may raise suspicion for NSCLC: 1. A solitary pulmonary nodule (SPN): A well-defined, rounded opacity in the lung may be indicative of a primary lung cancer. However, it is important to note that many SPNs …
Which chest radiography findings suggest non–small cell lung cancer?	Chest radiography or X-ray findings can provide suggestive evidence of non-small cell lung cancer (NSCLC), but they are not definitive for making a diagnosis. However, certain radiographic features are often associated with NSCLC. These findings include: 1. Unilateral lung abnormalities: NSCLC often manifests as a localized abnormality in one lung, such as a solitary pulmonary nodule, mass, or in…
Which chest radiography findings suggest non–small cell lung cancer?	Chest radiography findings can provide initial clues suggestive of non-small cell lung cancer (NSCLC). However, it is important to note that chest X-rays have limited sensitivity and specificity for diagnosing lung cancer. Confirmation typically requires further evaluation with more sensitive imaging techniques (such as computed tomography) or histological examination. That being said, some radio…
What are the respiratory signs and symptoms of non–small cell lung cancer?	Respiratory signs and symptoms of non-small cell lung cancer (NSCLC) can vary depending on the location and stage of the tumor. Common respiratory signs and symptoms associated with NSCLC include: 1. Persistent cough: A persistent or worsening cough that does not resolve or persists for more than a few weeks is a common symptom. It may be dry or produce sputum, sometimes streaked with blood. 2. S…
What are the respiratory signs and symptoms of non–small cell lung cancer?	Non-small cell lung cancer (NSCLC) refers to a group of lung cancers that predominantly include adenocarcinoma, squamous cell carcinoma, and large cell carcinoma. The respiratory signs and symptoms of NSCLC can vary depending on the location and stage of the cancer. Here are some common respiratory signs and symptoms: 1. Persistent cough: A chronic cough that persists for more than a few weeks, o…
What are the respiratory signs and symptoms of non–small cell lung cancer?	Non-small cell lung cancer (NSCLC) may present with various respiratory signs and symptoms. These can include: 1. Persistent cough: A chronic or persistent cough that does not resolve with usual treatments such as cough suppressants or antibiotics. 2. Hemoptysis: Coughing up blood or blood-stained sputum. This may vary in severity, ranging from streaks of blood to large amounts. 3. Shortness of b…
What are the respiratory signs and symptoms of non–small cell lung cancer?	Non-small cell lung cancer (NSCLC) can manifest with various respiratory signs and symptoms. Some of the common respiratory symptoms associated with NSCLC include: 1. Persistent cough: A chronic cough that doesn't resolve or worsens over time, usually accompanied by sputum production. 2. Dyspnea: Shortness of breath or difficulty breathing. This symptom may develop as the tumor grows, obstructing…
What are the respiratory signs and symptoms of non–small cell lung cancer?	Non-small cell lung cancer (NSCLC) can cause various respiratory signs and symptoms, which may include: 1. Persistent cough: A persistent or worsening cough that does not go away or gets worse over time may be a symptom of NSCLC. It may produce phlegm or blood in some cases. 2. Shortness of breath: NSCLC can cause obstruction or compression of the airways or invasion of nearby structures, leading…
What are the respiratory signs and symptoms of non–small cell lung cancer?	Non-small cell lung cancer (NSCLC) can cause various respiratory signs and symptoms, which may manifest differently depending on the stage and location of the tumor. Common respiratory signs and symptoms of NSCLC include: 1. Persistent cough: A chronic cough that may be dry or productive (with phlegm) is a common symptom of NSCLC. It may worsen over time or fail to respond to traditional treatmen…
What are the respiratory signs and symptoms of non–small cell lung cancer?	Non-small cell lung cancer (NSCLC) can present with a variety of respiratory signs and symptoms. These may include: 1. Persistent cough: A chronic cough that does not go away or worsens over time is one of the common early signs of NSCLC. It may be dry or produce phlegm. 2. Shortness of breath: As the tumor grows, it can obstruct the airways or spread to nearby tissues, leading to breathing diffi…
What are the respiratory signs and symptoms of non–small cell lung cancer?	Non-small cell lung cancer (NSCLC) can present with respiratory signs and symptoms. However, it's important to note that these signs and symptoms can vary between individuals, and not all people with NSCLC will experience them. Common respiratory signs and symptoms of NSCLC may include: 1. Cough: A persistent or worsening cough that may produce blood (hemoptysis) or sputum. 2. Shortness of breath…
What are the respiratory signs and symptoms of non–small cell lung cancer?	Non-small cell lung cancer (NSCLC) can present various respiratory signs and symptoms. However, it's important to note that these symptoms may also be seen in other lung conditions and are not exclusive to NSCLC. Common respiratory signs and symptoms associated with NSCLC include: 1. Persistent cough: A chronic or worsening cough that doesn't go away, often accompanied by phlegm or blood in the s…
What are the respiratory signs and symptoms of non–small cell lung cancer?	Non-small cell lung cancer (NSCLC) can present with various respiratory signs and symptoms, which may include: 1. Persistent cough: A chronic cough that doesn't go away or worsens over time. 2. Chest pain: Discomfort or pain in the chest, often worsened with deep breathing or coughing. 3. Shortness of breath: Difficulty breathing, especially during exertion or physical activity. 4. Wheezing: Whis…
What are the symptoms of small cell lung cancer?	Small cell lung cancer (SCLC) can present with a variety of symptoms, which may include: 1. Persistent cough: A chronic cough that worsens over time is a common early symptom of SCLC. Coughing may be accompanied by hoarseness. 2. Shortness of breath: As the tumor grows, it can obstruct the airways, causing difficulty in breathing. 3. Chest pain: Lung cancer can cause chest discomfort or pain. It …
What are the symptoms of small cell lung cancer?	Small cell lung cancer (SCLC) is a type of lung cancer that grows and spreads rapidly. The symptoms of small cell lung cancer can vary depending on the stage and location of the tumor. Here are some common symptoms associated with SCLC: 1. Cough: Persistent or worsening cough that may produce phlegm or blood. It is one of the most common symptoms of lung cancer. 2. Chest pain: Dull, aching, or sh…
What are the symptoms of small cell lung cancer?	Small cell lung cancer (SCLC) is an aggressive type of lung cancer that tends to grow and spread rapidly. The symptoms of SCLC can vary from person to person, but some common signs and symptoms include: 1. Persistent cough: This may be a new cough or a change in a chronic cough. It is often described as a dry, hacking cough. 2. Shortness of breath: Due to the growth of the tumor, there may be a f…
What are the symptoms of small cell lung cancer?	Small cell lung cancer (SCLC) typically manifests with a distinct set of symptoms. These symptoms may include: 1. Persistent cough: A cough that doesn't go away or worsens over time can be a sign of SCLC. 2. Shortness of breath: SCLC can obstruct the airways, leading to difficulty in breathing. 3. Chest pain: This can occur due to the cancerous tumor pressing against the chest wall or surrounding…
What are the symptoms of small cell lung cancer?	Small cell lung cancer (SCLC) is a type of lung cancer that typically spreads more rapidly than non-small cell lung cancer. The common symptoms of small cell lung cancer may include: 1. Persistent cough: A chronic cough that doesn't go away or worsens over time. 2. Shortness of breath: Difficulty in breathing or feeling breathless, even during minimal physical activity. 3. Chest pain: Discomfort …
What are the symptoms of small cell lung cancer?	Small cell lung cancer (SCLC) is a type of lung cancer that tends to grow and spread rapidly. The symptoms of small cell lung cancer may include: 1. Cough: A persistent cough that doesn't go away or worsens over time is a common symptom of SCLC. It may produce sputum or blood. 2. Shortness of breath: As the cancer progresses and tumors grow, it can exert pressure on the airways, leading to diffic…
What are the symptoms of small cell lung cancer?	Small cell lung cancer (SCLC) is a type of lung cancer that typically grows and spreads rapidly. The common symptoms associated with small cell lung cancer include: 1. Cough: Persistent cough that becomes worse over time, often with coughing up blood. 2. Chest pain: Dull, aching, or sharp pain in the chest, which may worsen during breathing, coughing, or laughing. 3. Shortness of breath: Breathle…
What are the symptoms of small cell lung cancer?	Small cell lung cancer (SCLC) typically presents with specific symptoms that may include: 1. Coughing: Persistent or worsening coughing, often accompanied by sputum production, can be an early symptom of SCLC. 2. Shortness of breath: Difficulty in breathing or shortness of breath may occur due to the tumor's effect on lung function. 3. Chest pain: Pain in the chest, often described as a dull ache…
What are the symptoms of small cell lung cancer?	Small cell lung cancer (SCLC) can present with various symptoms. These symptoms may include: 1. Persistent cough: A new, prolonged cough that does not go away or worsens with time. 2. Shortness of breath: Difficulty in breathing or feeling breathless, especially with exertion. 3. Chest pain: Sharp or persistent pain in the chest, often felt when breathing deeply or coughing. 4. Fatigue: Feeling e…
What are the symptoms of small cell lung cancer?	Small cell lung cancer (SCLC) is an aggressive form of lung cancer. The symptoms of SCLC can vary but often include: 1. Cough: A persistent and worsening cough that may produce blood. 2. Shortness of breath: Difficulty breathing, especially with exertion or during physical activity. 3. Chest pain: Aching or sharp pain in the chest or shoulders. 4. Wheezing: A high-pitched sound or whistle during …
What is the typical presentation of metastatic small cell lung cancer?	Metastatic small cell lung cancer typically presents with a range of symptoms that may be attributed to both the primary tumor in the lungs and the spread of cancer to other parts of the body. The following are some common presentations: 1. Respiratory symptoms: Small cell lung cancer often presents with coughing, sometimes with blood in the sputum, shortness of breath, and chest pain. These symp…
What is the typical presentation of metastatic small cell lung cancer?	Metastatic small cell lung cancer (SCLC) often presents with a range of symptoms related to cancer spread beyond the lungs. Here are some typical presentations of metastatic SCLC: 1. Respiratory symptoms: Patients may experience persistent cough, shortness of breath, wheezing, or chest pain. A new or persistent cough that worsens and doesn't go away after treatment for a respiratory infection can…
What is the typical presentation of metastatic small cell lung cancer?	Metastatic small cell lung cancer typically presents with various symptoms and physical findings. Common presentations may include: 1. Respiratory Symptoms: Patients often experience a persistent cough, shortness of breath, or wheezing. They may also cough up blood, known as hemoptysis. 2. Systemic Symptoms: Weight loss, fatigue, loss of appetite, and generalized weakness are common systemic symp…
What is the typical presentation of metastatic small cell lung cancer?	Metastatic small cell lung cancer (SCLC) typically presents with several characteristic features. The most common symptoms include a persistent cough, shortness of breath, chest pain, and wheezing. Additional symptoms may include fatigue, weight loss, loss of appetite, and general weakness. In many cases, metastatic SCLC has spread to other organs at the time of diagnosis, which can lead to vario…
What is the typical presentation of metastatic small cell lung cancer?	Metastatic small cell lung cancer typically presents with a combination of symptoms related to the primary tumor in the lungs as well as the spread of cancer to distant sites. Common presentations of metastatic small cell lung cancer include: 1. Respiratory symptoms: Initially, patients may experience symptoms such as persistent cough, shortness of breath, wheezing, and chest pain. These are ofte…
What is the typical presentation of metastatic small cell lung cancer?	Metastatic small cell lung cancer (SCLC) often presents with a variety of symptoms that can be categorized into three main groups: local symptoms, systemic symptoms, and paraneoplastic syndromes. Local symptoms are related to the primary tumor and its effect on the lungs and nearby structures. These may include a persistent cough, wheezing, chest pain, shortness of breath, and recurrent respirato…
What is the typical presentation of metastatic small cell lung cancer?	Metastatic small cell lung cancer typically presents with a variety of symptoms that may include: 1. Respiratory Symptoms: Patients often experience persistent coughing, sometimes accompanied by bloody sputum (hemoptysis), shortness of breath, wheezing, or chest pain. 2. Generalized Symptoms: Fatigue, unintentional weight loss, loss of appetite, and weakness are common. 3. Metastatic Sites: Small…
What is the typical presentation of metastatic small cell lung cancer?	Metastatic small cell lung cancer (SCLC) typically presents with a variety of symptoms related to both the primary lung tumor and the spread of cancer to other parts of the body. Here are some of the characteristic presentations: 1. Respiratory Symptoms: SCLC can cause symptoms associated with the primary lung tumor, such as a persistent cough (often productive), shortness of breath, wheezing, ch…
What is the typical presentation of metastatic small cell lung cancer?	Metastatic small cell lung cancer typically presents with a variety of symptoms and signs, which may include: 1. Respiratory Symptoms: Patients may experience coughing, wheezing, shortness of breath, and chest pain. These symptoms can be due to the presence of a tumor in the lungs, causing obstruction or inflammation. 2. Constitutional Symptoms: People with metastatic small cell lung cancer often…
What is the typical presentation of metastatic small cell lung cancer?	Metastatic small cell lung cancer (SCLC) typically presents with specific clinical features that can help diagnose the disease. Here are some typical presentations: 1. Respiratory symptoms: Most individuals with SCLC will initially experience respiratory symptoms such as persistent cough, shortness of breath, wheezing, or chest pain. These symptoms are often related to the primary tumor in the lu…
What are the symptoms of metastatic small cell lung cancer?	Metastatic small cell lung cancer (SCLC) occurs when cancer cells from the lung spread to other parts of the body. The symptoms of metastatic SCLC can vary depending on the locations of the metastasis and the organs affected. Here are some common symptoms associated with metastatic SCLC: 1. Generalized fatigue and weakness: Metastatic cancer can cause systemic symptoms that lead to fatigue, weakn…
What are the symptoms of metastatic small cell lung cancer?	Metastatic small cell lung cancer refers to a stage of the disease where the cancer has spread beyond the lungs to other parts of the body. Common symptoms of metastatic small cell lung cancer generally depend on the specific organs affected by the spread of cancer. Some of the symptoms that may be observed include: 1. Generalized weakness and fatigue 2. Weight loss and loss of appetite 3. Persis…
What are the symptoms of metastatic small cell lung cancer?	Metastatic small cell lung cancer occurs when cancer cells from the lungs spread to other parts of the body. The symptoms of metastatic small cell lung cancer can vary depending on the specific sites where the cancer has spread. Common symptoms may include: 1. Generalized fatigue and weakness: Metastatic cancer can lead to an overall decrease in energy levels and physical weakness. 2. Unintention…
What are the symptoms of metastatic small cell lung cancer?	Metastatic small cell lung cancer (SCLC) refers to the spread of cancer from the lungs to other parts of the body. The symptoms experienced by individuals with metastatic SCLC can vary depending on the organs affected. Here are some common symptoms associated with the advanced stages of SCLC: 1. General symptoms: Fatigue, weakness, unintended weight loss, and loss of appetite often occur. 2. Resp…
What are the symptoms of metastatic small cell lung cancer?	Metastatic small cell lung cancer occurs when cancer cells from the lungs spread to other parts of the body. The symptoms of metastatic small cell lung cancer can vary depending on the organs affected by the spread of cancer. Common symptoms may include: 1. Generalized weakness and fatigue: Metastatic cancer can cause overall weakness and decreased energy levels. 2. Breathlessness: Lung and airwa…
What are the symptoms of metastatic small cell lung cancer?	Metastatic small cell lung cancer, also known as extensive-stage small cell lung cancer, is a type of cancer that has spread from the lungs to other parts of the body. The symptoms of metastatic small cell lung cancer can vary depending on the organs affected by the metastasis. Common symptoms may include: 1. Persistent cough: A chronic cough that doesn't go away or worsens over time. 2. Shortnes…
What are the symptoms of metastatic small cell lung cancer?	Metastatic small cell lung cancer (SCLC) refers to cancer that has spread from the lungs to other parts of the body. The symptoms of metastatic SCLC can vary depending on the location and extent of the metastasis. Here are some common symptoms that may be seen: 1. Chest symptoms: Persistent cough, chest pain, difficulty breathing, or wheezing may occur due to the spread of cancer within the lungs…
What are the symptoms of metastatic small cell lung cancer?	Metastatic small cell lung cancer (SCLC) occurs when cancer cells from the lungs spread to other areas of the body. The symptoms of metastatic SCLC can vary depending on the specific organs or tissues affected by the metastasis. Here are some common symptoms that may occur: 1. Generalized weakness and fatigue: Metastatic SCLC can lead to an overall feeling of tiredness and reduced energy levels. …
What are the symptoms of metastatic small cell lung cancer?	Metastatic small cell lung cancer refers to cancer that has spread from the lungs to other parts of the body. The symptoms experienced by individuals with metastatic small cell lung cancer can vary depending on the location and extent of the metastasis. Here are some common symptoms that may occur: 1. Respiratory symptoms: These can include a persistent cough, shortness of breath, wheezing, or ch…
What are the symptoms of metastatic small cell lung cancer?	Metastatic small cell lung cancer (SCLC) occurs when the cancer has spread from the lungs to other parts of the body. The symptoms of metastatic SCLC are similar to those of advanced stage SCLC. These symptoms may vary depending on the organs affected by the metastasis, but commonly include: 1. Respiratory symptoms: Persistent cough, shortness of breath, wheezing, or chest pain may occur due to t…
What physical findings are associated with small cell lung cancer?	Small cell lung cancer (SCLC) is a type of lung cancer that is characterized by its rapid growth and tendency to spread early to distant sites in the body. It usually originates in the larger airways of the lung. There are specific physical findings that can be associated with small cell lung cancer. Here are a few: 1. Cough: A persistent, worsening cough is a common symptom of SCLC. It may be ac…
What physical findings are associated with small cell lung cancer?	Small cell lung cancer (SCLC) is an aggressive form of lung cancer that is typically associated with specific physical findings. Some of the common physical findings associated with small cell lung cancer include: 1. Respiratory Symptoms: SCLC often presents with respiratory symptoms such as persistent cough, shortness of breath, and wheezing. These symptoms may be due to the presence of a tumor …
What physical findings are associated with small cell lung cancer?	Small cell lung cancer (SCLC) is a type of lung cancer that tends to grow and spread quickly. Various physical findings can be associated with SCLC, including: 1. Respiratory Symptoms: Many patients with SCLC present with symptoms related to their lungs and respiratory system. These may include persistent cough, wheezing, shortness of breath, chest pain, and recurrent respiratory infections. 2. H…
What physical findings are associated with small cell lung cancer?	Small cell lung cancer (SCLC) is a type of lung cancer that accounts for about 10-15% of all lung cancer cases. It is typically associated with certain physical findings, which can vary depending on the stage and extent of the disease. Here are some common physical findings associated with small cell lung cancer: 1. Cough: A persistent cough is a common symptom of SCLC. It may be dry or productiv…
What physical findings are associated with small cell lung cancer?	Small cell lung cancer (SCLC) is an aggressive type of lung cancer primarily found in heavy smokers. There are certain physical findings associated with SCLC that may be observed during a physical examination or imaging tests. These include: 1. Chest X-ray abnormalities: Small cell lung cancer often appears as a round or oval mass in the lung on chest X-ray. Sometimes, it may manifest as multiple…
What physical findings are associated with small cell lung cancer?	Small cell lung cancer (SCLC) is a type of lung cancer characterized by its aggressive nature and tendency to spread rapidly. There are certain physical findings associated with SCLC, although it is important to note that physical examination alone is not sufficient for an accurate diagnosis. Here are some potential physical findings associated with SCLC: 1. Lung abnormalities: Physical examinati…
What physical findings are associated with small cell lung cancer?	Small cell lung cancer (SCLC) is a type of lung cancer that is typically aggressive and may spread rapidly. It is characterized by certain physical findings, which can include: 1. Cough: A persistent and often worsening cough is a common symptom of SCLC. It may be accompanied by coughing up blood (hemoptysis). 2. Shortness of breath: As the tumor grows, it can obstruct the airways and cause diffi…
What physical findings are associated with small cell lung cancer?	Small cell lung cancer (SCLC) is an aggressive type of lung cancer that is often associated with specific physical findings. These may include: 1. Cough: A persistent cough is a common symptom of SCLC. It may be accompanied by sputum production and can be coughing up blood in some cases. 2. Shortness of breath: SCLC can cause a narrowing or blockage of the airways, leading to difficulty in breath…
What physical findings are associated with small cell lung cancer?	Small cell lung cancer (SCLC) is characterized by a variety of physical findings that may be observed in individuals affected by the disease. These findings can help guide diagnosis and treatment decisions. Here are some common physical findings associated with small cell lung cancer: 1. Chest X-ray or CT scan: SCLC often appears as a central mass in the lungs on imaging studies. It can be associ…
What physical findings are associated with small cell lung cancer?	Small cell lung cancer (SCLC) is a type of lung cancer that usually originates in the bronchi (larger airways) of the lungs. It is characterized by distinct physical findings, which may include: 1. Cough: Persistent cough that may produce blood-tinged sputum (hemoptysis). The cough is often chronic and doesn't resolve with common treatments like antibiotics or cough suppressants. 2. Chest pain: P…
What are the major risk factors for lung cancer?	Lung cancer is a complex disease with multiple risk factors. Some of the major risk factors include: 1. Smoking: Cigarette smoking is the leading cause of lung cancer. Smokers are at a much higher risk of developing lung cancer compared to non-smokers. The risk increases with the duration of smoking and the number of cigarettes smoked per day. Secondhand smoke exposure is also a known risk factor…
What are the major risk factors for lung cancer?	There are several major risk factors associated with lung cancer. The most significant risk factor is tobacco smoke, including both active smoking and exposure to secondhand smoke. Other key risk factors include: 1. Smoking: Cigarette, cigar, and pipe smoking are the primary causes of lung cancer. The risk increases with the duration of smoking, the number of cigarettes smoked per day, and the ag…
What are the major risk factors for lung cancer?	The major risk factors for lung cancer can be categorized into the following groups: 1. Smoking: Cigarette smoking is the primary risk factor for lung cancer. It increases the likelihood of developing the disease significantly. The longer a person smokes and the more cigarettes they smoke per day, the higher their risk. 2. Secondhand smoke: Being exposed to tobacco smoke from others increases the…
What are the major risk factors for lung cancer?	Lung cancer is a complex disease, and there are several risk factors that can increase the likelihood of developing it. Here are some of the major risk factors associated with lung cancer: 1. Smoking: Cigarette smoking is the leading cause of lung cancer. It dramatically increases the risk of developing the disease, and the longer a person smokes and the larger the number of cigarettes smoked, th…
What are the major risk factors for lung cancer?	The major risk factors for lung cancer include: 1. Smoking: This is the leading cause of lung cancer, responsible for approximately 85% of all cases. Both active smoking and exposure to secondhand smoke increase the risk. 2. Exposure to radon gas: Radon is a naturally occurring radioactive gas that can seep into homes and buildings, especially in areas with high levels of radon in the soil. Prolo…
What are the major risk factors for lung cancer?	There are several major risk factors associated with the development of lung cancer. These include: 1. Smoking: Cigarette smoking is the leading cause of lung cancer. Smokers are at the highest risk, with a considerably higher likelihood of developing the disease compared to non-smokers. 2. Secondhand smoke: Breathing in the smoke from other people's cigarettes, cigars, or pipes can also increase…
What are the major risk factors for lung cancer?	There are several major risk factors for lung cancer. The most significant one is tobacco smoking, including cigarette, cigar, and pipe smoking. The risk increases with the number of years smoked and the number of cigarettes smoked per day. Exposure to secondhand smoke is also a contributing factor. Other risk factors include: 1. Radon gas: Prolonged exposure to high levels of radon, a naturally …
What are the major risk factors for lung cancer?	The major risk factors for lung cancer include: 1. Tobacco smoke: Cigarette smoking is the leading cause of lung cancer. Exposure to secondhand smoke is also a risk factor. 2. Radon gas: Radon is a naturally occurring radioactive gas that can accumulate in homes, especially in basements, and increase the risk of lung cancer. 3. Occupational exposure: Certain occupations, such as mining, construct…
What are the major risk factors for lung cancer?	Lung cancer is a complex disease, and its development can be influenced by multiple risk factors. Here are some of the major risk factors associated with lung cancer: 1. Smoking: Cigarette smoking is the leading cause of lung cancer, accounting for approximately 85% of cases. The risk is directly proportional to the duration and amount of smoking. 2. Secondhand smoke: Exposure to smoke from other…
What are the major risk factors for lung cancer?	There are several major risk factors for lung cancer. The most significant risk factor is tobacco smoke, including both active smoking and exposure to secondhand smoke. Other important risk factors include: 1. Smoking: This is the leading cause of lung cancer. Cigarette smoking is responsible for the vast majority of cases, but cigar and pipe smoking also increase the risk. The longer and heavier…
What are the causes of non–small cell lung cancer?	Non-small cell lung cancer (NSCLC) can have various causes, but the primary factor is exposure to harmful substances present in cigarette smoke, including both active and secondhand smoking. However, not all individuals with NSCLC have a history of smoking, indicating that other factors also play a role. Here are some causes and risk factors associated with NSCLC: 1. Smoking: Tobacco smoke is the…
What are the causes of non–small cell lung cancer?	Non-small cell lung cancer (NSCLC) is a type of lung cancer that accounts for approximately 80-85% of all lung cancer cases. The causes of NSCLC are multifactorial and involve a combination of genetic, environmental, and lifestyle factors. Here are some known risk factors that contribute to the development of NSCLC: 1. Tobacco smoke: Cigarette smoking is the leading cause of NSCLC. It contains nu…
What are the causes of non–small cell lung cancer?	Non-small cell lung cancer (NSCLC) is the most common type of lung cancer and has several potential causes, although it is often challenging to pinpoint the exact cause in an individual case. Here are some factors believed to contribute to the development of NSCLC: 1. Smoking: Cigarette smoking is the leading cause of lung cancer, accounting for the majority of cases. The risk increases with the …
What are the causes of non–small cell lung cancer?	The development of non-small cell lung cancer (NSCLC) is typically associated with a combination of genetic, environmental, and lifestyle factors. Here are some of the known causes and risk factors: 1. Smoking: Cigarette smoking is the leading cause of NSCLC. The harmful chemicals in tobacco smoke can damage the DNA in lung cells and lead to the development of cancerous tumors. 2. Secondhand smok…
What are the causes of non–small cell lung cancer?	Non-small cell lung cancer (NSCLC) is a type of lung cancer that accounts for around 85% of all lung cancer cases. While the exact cause of NSCLC is often difficult to pinpoint, several risk factors have been identified that can increase the likelihood of developing this condition. These factors include: 1. Smoking: Cigarette smoking is the most significant risk factor for NSCLC, accounting for a…
What are the causes of non–small cell lung cancer?	Non-small cell lung cancer (NSCLC) can have multiple causes, including both genetic and environmental factors. Here are some important causes or risk factors associated with NSCLC: 1. Smoking: Cigarette smoking is the leading cause of NSCLC. It is estimated that around 85% of all lung cancer cases are related to smoking. The longer and heavier someone smokes, the higher their risk of developing N…
What are the causes of non–small cell lung cancer?	Non-small cell lung cancer (NSCLC) is a type of lung cancer that accounts for the majority of lung cancer cases. While the exact causes of NSCLC are not fully understood, there are several known risk factors that contribute to its development. Here are some of the main causes and risk factors: 1. Smoking: Cigarette smoking is the leading cause of NSCLC. It is estimated that around 80-90% of lung …
What are the causes of non–small cell lung cancer?	Non-small cell lung cancer (NSCLC) is a type of lung cancer that includes several subtypes such as adenocarcinoma, squamous cell carcinoma, and large cell carcinoma. The development of NSCLC is thought to be influenced by a combination of genetic, environmental, and lifestyle factors. While the exact causes are not fully understood, here are some known risk factors that contribute to the developm…
What are the causes of non–small cell lung cancer?	Non-small cell lung cancer (NSCLC) is a type of cancer that originates in the tissues of the lungs. While the exact causes of NSCLC are not completely understood, there are several well-established risk factors that can increase the likelihood of developing the condition. These include: 1. Smoking: Cigarette smoking is the most significant cause of lung cancer, including NSCLC. Approximately 85% …
What are the causes of non–small cell lung cancer?	Non-small cell lung cancer (NSCLC) can be caused by a variety of factors, both genetic and environmental. Here are some common causes and risk factors associated with NSCLC: 1. Tobacco smoke: The primary cause of NSCLC is cigarette smoking, including both active and passive exposure. Smoking accounts for the majority of cases, and the risk is directly proportional to the duration and intensity of…
What causes small cell lung cancer?	The primary cause of small cell lung cancer (SCLC) is strongly associated with tobacco smoking. About 95% of SCLC cases are estimated to be directly linked to smoking cigarettes, with the risk and incidence of this cancer increasing in proportion to the duration and intensity of smoking. Other risk factors for developing SCLC include exposure to secondhand smoke, certain occupational hazards (suc…
What causes small cell lung cancer?	Small cell lung cancer (SCLC) is primarily caused by the cumulative effects of genetic mutations in lung cells. However, the exact causes of these mutations are not yet fully understood. Several factors have been associated with an increased risk of developing SCLC: 1. Smoking: The most significant risk factor for SCLC is cigarette smoking, especially long-term and heavy smoking. It is estimated …
What causes small cell lung cancer?	Small cell lung cancer (SCLC) is primarily caused by smoking tobacco. About 98% of individuals diagnosed with SCLC are current or former smokers. The risk of developing SCLC strongly relates to the duration and amount of smoking. Other factors that may contribute to the development of SCLC include exposure to secondhand smoke, certain environmental pollutants (such as asbestos, radon, and diesel …
What causes small cell lung cancer?	Small cell lung cancer (SCLC) is primarily caused by long-term exposure to tobacco smoke, including both active and passive smoking. Cigarette smoking is responsible for more than 85% of all lung cancer cases, and SCLC is strongly associated with heavy smoking. Other factors that may contribute to the development of SCLC include exposure to certain chemicals (such as asbestos, radon, and uranium)…
What causes small cell lung cancer?	Small cell lung cancer (SCLC) is primarily caused by specific genetic mutations that alter the normal growth and regulation of cells in the lungs. These mutations usually occur as a result of exposure to certain risk factors. The most common risk factor associated with SCLC is smoking, particularly heavy or prolonged smoking. Other potential risk factors include exposure to secondhand smoke, occu…
What causes small cell lung cancer?	Small cell lung cancer (SCLC) is primarily caused by tobacco smoke, specifically cigarette smoking. Around 98% of individuals diagnosed with SCLC have a history of smoking. The harmful chemicals present in tobacco smoke can damage the DNA of lung cells, leading to the development of cancerous cells. While cigarette smoking is the primary cause, other factors can also contribute to the development…
What causes small cell lung cancer?	Small cell lung cancer (SCLC) is primarily caused by smoking, with nearly all cases of SCLC being associated with tobacco use. Smoking cigarettes, cigars, or pipes, as well as exposure to secondhand smoke, significantly increases the risk of developing SCLC. It is worth noting that SCLC can also occur in individuals who have never smoked, although this is less common. Other potential risk factors…
What causes small cell lung cancer?	Small cell lung cancer (SCLC) is primarily caused by smoking. It is strongly associated with tobacco smoking and is rarely found in people who have never smoked. However, it's important to note that not all smokers develop SCLC, and there may be other factors at play in the development of this cancer. Cigarette smoke contains numerous carcinogens (cancer-causing substances) that can damage the DN…
What causes small cell lung cancer?	Small cell lung cancer (SCLC) is primarily caused by exposure to tobacco smoke, including both active smoking and exposure to second-hand smoke. It is estimated that approximately 98% of SCLC cases are linked to smoking. The carcinogenic substances present in tobacco smoke, such as polycyclic aromatic hydrocarbons and nitrosamines, can damage the DNA in cells and lead to the development of cancer…
What causes small cell lung cancer?	Small cell lung cancer (SCLC) is primarily caused by exposure to cigarette smoke, including both active smoking and secondhand smoke. It is strongly associated with long-term smoking and often develops in individuals who have a history of heavy smoking. While smoking is the leading cause, other risk factors for SCLC include exposure to certain chemicals, such as asbestos, radon, and certain indus…
Which patient groups are at highest risk for lung cancer?	Several patient groups are considered to be at higher risk for developing lung cancer. These groups include: 1. Smokers: Cigarette smoking is the leading cause of lung cancer. Smokers are at the greatest risk, especially those who have smoked for many years or have a high smoking intensity (number of cigarettes per day). 2. Former smokers: Individuals who have quit smoking still have a higher ris…
Which patient groups are at highest risk for lung cancer?	Several patient groups have a higher risk of developing lung cancer. These include: 1. Smokers: The most significant risk factor for lung cancer is smoking. Both active smokers and those exposed to secondhand smoke are at an increased risk. 2. Former smokers: While quitting reduces the risk over time, former smokers still have a higher likelihood of developing lung cancer compared to individuals …
Which patient groups are at highest risk for lung cancer?	Several patient groups are considered at higher risk for developing lung cancer. These groups include: 1. Smokers: Tobacco smoking is the leading cause of lung cancer. Current smokers have the highest risk, but previous smokers (even those who have quit for many years) are also at an increased risk compared to non-smokers. 2. Secondhand smokers: Individuals exposed to secondhand smoke are also at…
Which patient groups are at highest risk for lung cancer?	Several patient groups are considered to be at higher risk for developing lung cancer. These groups include: 1. Smokers: Cigarette smoking is the leading cause of lung cancer, and smokers have a significantly higher risk than non-smokers. The risk increases with the number of cigarettes smoked per day and the duration of smoking. 2. Former smokers: Even though quitting smoking reduces the risk of…
Which patient groups are at highest risk for lung cancer?	Several patient groups are considered to be at a higher risk for developing lung cancer. These groups include: 1. Smokers: Smoking is the leading cause of lung cancer, and therefore, individuals who smoke or have a history of smoking are at the highest risk. The risk increases with the duration and intensity of smoking. 2. Former smokers: Even individuals who have quit smoking are at an increased…
Which patient groups are at highest risk for lung cancer?	Several patient groups are considered to be at higher risk for developing lung cancer. These groups include: 1. Smokers: Smoking is the leading cause of lung cancer, and long-term smokers have the highest risk. The more cigarettes a person smokes per day and the longer they have smoked, the greater their risk. 2. Former smokers: Although quitting smoking can significantly reduce the risk of lung …
Which patient groups are at highest risk for lung cancer?	Several patient groups are considered to be at a higher risk for developing lung cancer. These include: 1. Smokers: Cigarette smoking is the leading cause of lung cancer. Smokers have a much higher risk of developing lung cancer compared to non-smokers. The risk increases with the number of cigarettes smoked and the duration of smoking. 2. Former smokers: Even after quitting smoking, the risk of …
Which patient groups are at highest risk for lung cancer?	Several patient groups are at higher risk for lung cancer. These groups include: 1. Smokers: The most significant risk factor for lung cancer is smoking. Smokers are at the highest risk, especially individuals who have smoked heavily or for an extended period. 2. Former smokers: Though quitting smoking reduces the risk, former smokers still have a higher risk of developing lung cancer compared to…
Which patient groups are at highest risk for lung cancer?	Several patient groups are considered to be at a higher risk for developing lung cancer. These include: 1. Smokers: Smoking is the leading cause of lung cancer, accounting for approximately 85% of cases. Current and former smokers have a significantly higher risk compared to non-smokers. The risk increases with the number of cigarettes smoked per day and the duration of smoking. 2. Individuals wi…
Which patient groups are at highest risk for lung cancer?	Several patient groups are at higher risk for developing lung cancer. Here are some groups considered to be at the highest risk: 1. Smokers: Cigarette smoking is the leading cause of lung cancer. Smokers have the greatest risk of developing this disease, particularly those who have been smoking heavily for a long time. 2. Former smokers: While quitting smoking reduces the risk of developing lung …
How frequently is tobacco smoking the cause of non–small cell lung cancer?	Tobacco smoking is the leading cause of non-small cell lung cancer (NSCLC), responsible for the vast majority of cases. It is estimated that approximately 80-90% of lung cancer cases are directly attributed to smoking cigarettes or other tobacco products. However, it's important to note that other factors, such as exposure to secondhand smoke, environmental pollutants, and genetic predisposition,…
How frequently is tobacco smoking the cause of non–small cell lung cancer?	Tobacco smoking is widely recognized as the leading cause of non-small cell lung cancer (NSCLC). In fact, it is estimated that approximately 85% of all lung cancer cases in the United States are a direct result of smoking tobacco. Smoking is a major risk factor for developing NSCLC, and quitting smoking significantly reduces the risk. It is important to note though, that while smoking is the prim…
How frequently is tobacco smoking the cause of non–small cell lung cancer?	Tobacco smoking is the leading cause of non-small cell lung cancer (NSCLC). According to research, approximately 85% to 90% of lung cancers are attributed to smoking. Smokers have a much higher risk of developing NSCLC compared to non-smokers. The risk is proportional to the duration and intensity of smoking, and quitting smoking can significantly reduce the chances of developing this type of lun…
How frequently is tobacco smoking the cause of non–small cell lung cancer?	Tobacco smoking is the leading cause of non-small cell lung cancer (NSCLC). It is estimated that approximately 85% to 90% of lung cancer cases are directly attributed to tobacco smoking. The risk of developing NSCLC increases significantly with the duration and intensity of smoking. Smokers are about 15-30 times more likely to develop lung cancer compared to non-smokers. In addition, secondhand s…
How frequently is tobacco smoking the cause of non–small cell lung cancer?	Tobacco smoking is widely recognized as the leading cause of non-small cell lung cancer (NSCLC). According to research and statistical data, approximately 85% to 90% of lung cancer cases are attributed to tobacco smoke, either from active smoking or secondhand smoke exposure. The risk of developing NSCLC is directly proportional to the duration and intensity of tobacco smoking. It is worth noting…
How frequently is tobacco smoking the cause of non–small cell lung cancer?	Tobacco smoking is the leading cause of non-small cell lung cancer (NSCLC). Studies consistently show that the majority of NSCLC cases are directly linked to smoking. It is estimated that approximately 85% of lung cancer cases are attributable to tobacco smoking. Therefore, it can be concluded that tobacco smoking is a significant risk factor for developing non-small cell lung cancer.
How frequently is tobacco smoking the cause of non–small cell lung cancer?	Tobacco smoking is the leading cause of non-small cell lung cancer (NSCLC). It accounts for approximately 85% of all lung cancer cases. Numerous studies have established a strong link between tobacco smoking and the development of NSCLC. The risk of developing NSCLC increases with the duration and intensity of smoking, as well as the number of cigarettes smoked per day. Smoking cessation signific…
How frequently is tobacco smoking the cause of non–small cell lung cancer?	Tobacco smoking is considered the leading cause of non-small cell lung cancer (NSCLC). It is estimated that approximately 80-90% of all lung cancer cases are directly linked to cigarette smoking. This statistic may vary depending on the population studied and the specific risk factors involved, but it is widely accepted that tobacco smoking is the primary cause of NSCLC. It is important to note t…
How frequently is tobacco smoking the cause of non–small cell lung cancer?	Tobacco smoking is the leading cause of non-small cell lung cancer (NSCLC). It is estimated that around 85% of all lung cancer cases are attributed to tobacco smoking. This high percentage demonstrates the strong link between smoking and NSCLC. Smoking cigarettes, cigars, or pipes increases the risk of developing lung cancer significantly. Additionally, exposure to secondhand smoke also poses a c…
How frequently is tobacco smoking the cause of non–small cell lung cancer?	Tobacco smoking is widely recognized as the leading cause of non-small cell lung cancer (NSCLC). Studies have consistently shown a strong association between tobacco smoking and the development of lung cancer, particularly NSCLC. It is estimated that approximately 85% of lung cancer cases are directly attributable to tobacco smoking. Smoking introduces numerous harmful chemicals into the lungs, i…
How does the incidence of non–small cell lung cancer vary between smokers and nonsmokers?	The incidence of non-small cell lung cancer (NSCLC) varies significantly between smokers and nonsmokers. Smoking is the leading cause of lung cancer, and the risk is substantially higher in individuals who smoke compared to those who have never smoked. In smokers, the risk of developing NSCLC is significantly increased due to the exposure to harmful chemicals and carcinogens present in tobacco sm…
How does the incidence of non–small cell lung cancer vary between smokers and nonsmokers?	The incidence of non-small cell lung cancer (NSCLC) varies significantly between smokers and nonsmokers. Smoking is the leading cause of lung cancer, and smokers have a significantly higher risk of developing NSCLC compared to nonsmokers. According to research, approximately 85% of lung cancer cases are attributed to cigarette smoking. Smokers are estimated to be 15 to 30 times more likely to dev…
How does the incidence of non–small cell lung cancer vary between smokers and nonsmokers?	The incidence of non-small cell lung cancer (NSCLC) significantly varies between smokers and nonsmokers. Smoking is the leading cause of lung cancer, and smokers have a significantly higher risk of developing NSCLC compared to nonsmokers. Studies have consistently shown that the majority of lung cancer cases, around 85-90%, occur in smokers or former smokers. Specifically, active smokers, who con…
How does the incidence of non–small cell lung cancer vary between smokers and nonsmokers?	The incidence of non-small cell lung cancer (NSCLC) varies significantly between smokers and nonsmokers. Smoking is widely recognized as the leading cause of NSCLC, with the majority of cases occurring in individuals who smoke or have a history of smoking. Nonsmokers, on the other hand, generally have a much lower risk of developing NSCLC. Research suggests that smoking is responsible for approxi…
How does the incidence of non–small cell lung cancer vary between smokers and nonsmokers?	The incidence of non-small cell lung cancer (NSCLC) varies significantly between smokers and nonsmokers. Smoking is widely recognized as the leading cause of lung cancer, including NSCLC. Studies have consistently shown that smokers have a significantly higher risk of developing NSCLC compared to nonsmokers. In general, the risk of developing NSCLC increases with the amount and duration of smokin…
How does the incidence of non–small cell lung cancer vary between smokers and nonsmokers?	The incidence of non-small cell lung cancer (NSCLC) varies significantly between smokers and nonsmokers. Smoking is the leading cause of lung cancer, and smokers are at a significantly higher risk of developing NSCLC compared to nonsmokers. Approximately 85-90% of lung cancer cases are attributed to smoking, and the risk increases with the duration and intensity of smoking. Smokers have a much hi…
How does the incidence of non–small cell lung cancer vary between smokers and nonsmokers?	The incidence of non-small cell lung cancer (NSCLC) is significantly higher in smokers compared to nonsmokers. Smoking is considered the leading cause of lung cancer, accounting for roughly 85% of all cases. Among smokers, the risk of developing NSCLC is directly related to the duration and intensity of smoking. The more cigarettes smoked and the longer the smoking history, the higher the risk of…
How does the incidence of non–small cell lung cancer vary between smokers and nonsmokers?	The incidence of non-small cell lung cancer (NSCLC) significantly varies between smokers and nonsmokers. NSCLC is strongly associated with tobacco smoking, and smokers have a significantly higher risk of developing this type of lung cancer compared to nonsmokers. It is estimated that about 85% to 90% of lung cancer cases are attributed to smoking. Smokers are exposed to various carcinogens presen…
How does the incidence of non–small cell lung cancer vary between smokers and nonsmokers?	The incidence of non–small cell lung cancer (NSCLC) varies significantly between smokers and nonsmokers. Smoking tobacco is widely recognized as the most significant risk factor for developing lung cancer, including NSCLC. Among smokers, the risk of developing NSCLC is substantially higher compared to nonsmokers. Tobacco smoke contains numerous carcinogens, including polycyclic aromatic hydrocarb…
How does the incidence of non–small cell lung cancer vary between smokers and nonsmokers?	The incidence of non-small cell lung cancer (NSCLC) varies significantly between smokers and nonsmokers. Smoking is the leading cause of lung cancer, and it is well-established that the risk of developing NSCLC is strongly associated with cigarette smoking. In smokers, the risk of developing NSCLC is significantly higher compared to nonsmokers. It is estimated that approximately 85% of all lung c…
How does the incidence of small cell lung cancer vary between smokers and nonsmokers?	The incidence of small cell lung cancer (SCLC) varies significantly between smokers and nonsmokers. Smoking is the primary risk factor for developing SCLC, with the vast majority of cases attributed to cigarette smoking. Approximately 95% of SCLC cases occur in individuals who have a history of tobacco use. Among smokers, the risk of developing SCLC is significantly higher compared to nonsmokers.…
How does the incidence of small cell lung cancer vary between smokers and nonsmokers?	The incidence of small cell lung cancer (SCLC) is closely associated with smoking. Smoking is the primary risk factor for most cases of SCLC, and the vast majority of individuals diagnosed with SCLC are current or former smokers. Approximately 95% of small cell lung cancer cases are attributable to smoking. Studies have consistently shown that smokers have a significantly higher risk of developin…
How does the incidence of small cell lung cancer vary between smokers and nonsmokers?	The incidence of small cell lung cancer (SCLC) is strongly associated with smoking, with a significant difference between smokers and nonsmokers. Smokers have a significantly higher risk of developing SCLC compared to nonsmokers. Small cell lung cancer is primarily caused by exposure to tobacco smoke, including active smoking or exposure to secondhand smoke. According to medical research, approxi…
How does the incidence of small cell lung cancer vary between smokers and nonsmokers?	The incidence of small cell lung cancer (SCLC) varies significantly between smokers and nonsmokers. The overwhelming majority of SCLC cases are attributed to cigarette smoking. Studies consistently show that smoking is the leading cause of SCLC, with over 95% of cases occurring in current or former smokers. Smokers have a substantially higher risk of developing SCLC compared to nonsmokers. The ri…
How does the incidence of small cell lung cancer vary between smokers and nonsmokers?	The incidence of small cell lung cancer (SCLC) varies significantly between smokers and nonsmokers. Smoking is strongly associated with an increased risk of developing SCLC. Approximately 95% of small cell lung cancer cases are directly linked to tobacco smoking. The reason for the higher incidence of SCLC among smokers is primarily due to the carcinogens present in tobacco smoke. When smokers in…
How does the incidence of small cell lung cancer vary between smokers and nonsmokers?	The incidence of small cell lung cancer (SCLC) is strongly associated with smoking. In general, smokers have a significantly higher risk of developing SCLC compared to nonsmokers. It is estimated that approximately 98% of small cell lung cancer cases occur in individuals with a history of smoking. Cigarette smoke contains numerous carcinogens and toxins that can damage the DNA in lung cells. This…
How does the incidence of small cell lung cancer vary between smokers and nonsmokers?	The incidence of small cell lung cancer (SCLC) varies significantly between smokers and nonsmokers. Smoking tobacco is a leading cause of lung cancer, and it is closely associated with SCLC. The majority of SCLC cases occur in individuals with a history of smoking. Approximately 95% of SCLC cases are attributed to smoking, and the risk is directly proportional to the duration and amount of tobacc…
How does the incidence of small cell lung cancer vary between smokers and nonsmokers?	The incidence of small cell lung cancer varies significantly between smokers and nonsmokers. Smoking is strongly associated with an increased risk of developing small cell lung cancer. Approximately 95% of small cell lung cancer cases are attributed to tobacco smoke exposure, either through active smoking or secondhand smoke. Smokers face a much higher risk compared to nonsmokers. Research sugges…
How does the incidence of small cell lung cancer vary between smokers and nonsmokers?	The incidence of small cell lung cancer differs significantly between smokers and nonsmokers. Small cell lung cancer (SCLC) is strongly associated with smoking, with the majority of cases occurring in current or former smokers. Approximately 95% of SCLC cases are directly related to smoking. Smokers have a significantly higher risk of developing SCLC compared to nonsmokers. It is estimated that i…
How does the incidence of small cell lung cancer vary between smokers and nonsmokers?	The incidence of small cell lung cancer (SCLC) varies significantly between smokers and nonsmokers. SCLC is strongly associated with tobacco smoking and is commonly referred to as "smoker's lung cancer." The majority of SCLC cases occur in current or former smokers, typically with a long and heavy smoking history. Approximately 90-95% of all cases of SCLC are directly attributed to smoking, makin…
How quickly does the risk for non–small cell lung cancer decline after smoking cessation?	The risk for non-small cell lung cancer (NSCLC) declines gradually after smoking cessation, but the exact rate of decline varies among individuals. Numerous studies have shown that quitting smoking can significantly reduce the risk of developing NSCLC over time. In general, it is difficult to determine an exact timeframe for the decline in NSCLC risk after smoking cessation because the risk reduc…
How quickly does the risk for non–small cell lung cancer decline after smoking cessation?	The risk for non-small cell lung cancer (NSCLC) begins to decline shortly after smoking cessation, and the rate of decline varies over time. Generally, the risk decreases gradually, but the rate of decline is faster during the first few years after quitting smoking. Studies have shown that within the first year of smoking cessation, the risk of NSCLC starts to diminish compared to active smokers.…
How quickly does the risk for non–small cell lung cancer decline after smoking cessation?	The risk for non-small cell lung cancer (NSCLC) starts to decline soon after smoking cessation. However, it is important to note that the exact timeline and rate of decline can vary among individuals. Generally, research suggests that the risk of NSCLC decreases gradually over time once smoking is stopped. Several studies have provided insights into the timeline of risk reduction. One large prosp…
How quickly does the risk for non–small cell lung cancer decline after smoking cessation?	After smoking cessation, the risk for non-small cell lung cancer (NSCLC) starts to decline, but the rate of decline and the time it takes to reach a lower risk vary depending on several factors. Some estimates suggest that the risk for NSCLC decreases more rapidly compared to other smoking-related diseases, such as heart disease or chronic obstructive pulmonary disease (COPD). However, it's impor…
How quickly does the risk for non–small cell lung cancer decline after smoking cessation?	After quitting smoking, the risk for non-small cell lung cancer (NSCLC) gradually declines over time. Studies have shown that the decline in risk is related to the duration of smoking cessation. Here is a general timeline of the risk reduction: 1. Immediate effects: As soon as you quit smoking, your body begins repairing itself. Within hours, your blood pressure and heart rate start to normalize,…
How quickly does the risk for non–small cell lung cancer decline after smoking cessation?	The risk for non-small cell lung cancer begins to decline soon after smoking cessation. Several factors influence the rate of decline, including the duration and intensity of prior smoking habits. Generally, studies have shown that the risk decreases over time, and the longer one remains smoke-free, the lower their risk becomes. Within the first year after quitting smoking, the risk for developin…
How quickly does the risk for non–small cell lung cancer decline after smoking cessation?	The risk for non-small cell lung cancer (NSCLC) decreases gradually after smoking cessation. Studies have shown that the decline in risk starts soon after quitting smoking and continues over time. However, the exact rate of decline varies depending on several factors, including the duration and intensity of smoking, as well as individual susceptibility. Generally, in the first 5-10 years after qu…
How quickly does the risk for non–small cell lung cancer decline after smoking cessation?	The risk for non–small cell lung cancer (NSCLC) declines gradually after smoking cessation, but the exact timeline can vary for different individuals. Studies have shown that although the risk remains higher for former smokers compared to non-smokers, it decreases significantly over time. Generally, the risk starts to decline soon after quitting smoking. After 5 years of cessation, the risk of NS…
How quickly does the risk for non–small cell lung cancer decline after smoking cessation?	The risk for non-small cell lung cancer (NSCLC) starts to decline soon after smoking cessation. Research has shown that the risk decreases over time, although it may take several years of abstinence for the risk to approach that of a non-smoker. However, quitting smoking has immediate benefits, such as improved lung function and reduced risk of other smoking-related diseases. Several major studie…
How quickly does the risk for non–small cell lung cancer decline after smoking cessation?	The risk for developing non-small cell lung cancer (NSCLC) starts to decline soon after smoking cessation, but the rate at which it declines can vary among individuals. Generally, studies have shown that the risk begins to decrease within the first few years after quitting smoking and continues to decline over time. Research suggests that after quitting smoking, the risk of developing NSCLC decre…
What causes non–small cell lung cancer in persons who have never smoked?	Non-small cell lung cancer (NSCLC) in individuals who have never smoked can be caused by a variety of factors. While smoking is the primary risk factor for lung cancer, it is important to note that around 10-15% of people diagnosed with lung cancer are non-smokers. Here are some potential causes of NSCLC in non-smokers: 1. Secondhand smoke: Exposure to secondhand smoke, also known as passive smok…
What causes non–small cell lung cancer in persons who have never smoked?	Non-small cell lung cancer (NSCLC) can occur in individuals who have never smoked, although the majority of cases are related to smoking. There are several possible causes of NSCLC in non-smokers. Here are some factors associated with the development of NSCLC in never-smokers: 1. Secondhand smoke: Exposure to secondhand smoke has been linked to an increased risk of developing lung cancer, even in…
What causes non–small cell lung cancer in persons who have never smoked?	Non-small cell lung cancer (NSCLC) in individuals who have never smoked can be caused by various factors other than tobacco smoke. Here are some common causes of NSCLC in non-smokers: 1. Environmental exposure: Exposure to certain substances in the environment, such as secondhand smoke, asbestos, radon gas, certain chemicals (e.g. arsenic, benzene), and air pollution can increase the risk of deve…
What causes non–small cell lung cancer in persons who have never smoked?	While it is true that smoking is the leading cause of non-small cell lung cancer (NSCLC), it is important to note that NSCLC can develop in individuals who have never smoked. For non-smokers, there are several other factors that can contribute to the development of NSCLC: 1. Secondhand smoke exposure: Inhalation of smoke from others who are actively smoking can increase the risk of lung cancer, e…
What causes non–small cell lung cancer in persons who have never smoked?	Non-small cell lung cancer (NSCLC) can occur in individuals who have never smoked, although it is more commonly associated with smoking. In people who have never smoked, the causes of NSCLC are often multifactorial and can include the following factors: 1. Secondhand smoke: Exposure to secondhand smoke, also known as passive smoking, can increase the risk of developing lung cancer even in non-smo…
What causes non–small cell lung cancer in persons who have never smoked?	Non-small cell lung cancer (NSCLC) can occur in individuals who have never smoked, although smoking is indeed a major risk factor. There are several factors that can contribute to the development of NSCLC in non-smokers. Some possible causes include: 1. Secondhand smoke exposure: Non-smokers who live or work with smokers may inhale secondhand smoke, which can increase their risk of developing lun…
What causes non–small cell lung cancer in persons who have never smoked?	Non-small cell lung cancer (NSCLC) can occur in individuals who have never smoked. While smoking is the leading cause of lung cancer and is responsible for the majority of cases, there are several other factors that can contribute to NSCLC in non-smokers. Here are some potential causes: 1. Secondhand smoke exposure: Inhalation of smoke from other people's cigarettes or tobacco products, known as …
What causes non–small cell lung cancer in persons who have never smoked?	Non-small cell lung cancer (NSCLC) can occur in individuals who have never smoked due to various factors. Several potential causes of NSCLC in non-smokers include: 1. Secondhand smoke exposure: Prolonged exposure to secondhand smoke, particularly in enclosed or poorly ventilated environments, can increase the risk of NSCLC in non-smokers. 2. Environmental exposures: Exposure to certain substances…
What causes non–small cell lung cancer in persons who have never smoked?	Non-small cell lung cancer (NSCLC) can occur in individuals who have never smoked. While smoking is recognized as the primary cause of lung cancer, there are several other factors that can contribute to the development of NSCLC in non-smokers. Here are some possible causes: 1. Secondhand smoke: Exposure to tobacco smoke from others ("passive smoking") can increase the risk of developing lung canc…
What causes non–small cell lung cancer in persons who have never smoked?	Non-small cell lung cancer (NSCLC) refers to a type of lung cancer that is mainly associated with tobacco smoking, as cigarette smoke contains numerous carcinogens that greatly increase the risk of developing lung cancer. However, it is important to note that NSCLC can also occur in individuals who have never smoked. In these cases, the causes of NSCLC in non-smokers can be attributed to various …
Other than smoking what are the risk factors for non–small cell lung cancer?	While smoking is the most significant risk factor for non-small cell lung cancer (NSCLC), there are several other factors that can contribute to its development. Here are some additional risk factors for NSCLC: 1. Secondhand smoke: Being exposed to smoke from other people's cigarettes, cigars, or pipes increases the risk of NSCLC. 2. Radon gas: Radon is a naturally occurring, radioactive gas that…
Other than smoking what are the risk factors for non–small cell lung cancer?	Non-small cell lung cancer (NSCLC) can have several risk factors other than smoking. While cigarette smoking is the leading cause of lung cancer, accounting for about 85% of cases, there are other risk factors to consider: 1. Second-hand smoke: Exposure to second-hand smoke, also known as passive smoking or environmental tobacco smoke, increases the risk of developing lung cancer. 2. Radon gas: R…
Other than smoking what are the risk factors for non–small cell lung cancer?	In addition to smoking, several risk factors have been associated with an increased likelihood of developing non-small cell lung cancer (NSCLC). These include: 1. Secondhand smoke: Prolonged exposure to the smoke exhaled by smokers or emitted by burning tobacco products can increase the risk of developing lung cancer, including NSCLC. 2. Radon gas: Radon is a colorless and odorless radioactive ga…
Other than smoking what are the risk factors for non–small cell lung cancer?	Non-small cell lung cancer (NSCLC) is primarily associated with smoking, but there are other risk factors that can contribute to its development. Some of these include: 1. Secondhand smoke: Exposure to secondhand smoke, either at home or in the workplace, increases the risk of developing NSCLC. 2. Radon exposure: Radon is a naturally occurring radioactive gas that can accumulate in buildings, par…
Other than smoking what are the risk factors for non–small cell lung cancer?	Non-small cell lung cancer (NSCLC) is primarily associated with tobacco smoking, but there are other risk factors that have been identified. Some of the additional risk factors for NSCLC include: 1. Secondhand smoke: Exposure to secondhand smoke increases the risk of developing lung cancer, including NSCLC. Prolonged exposure to smoke in the home or workplace can be a significant risk factor. 2. …
Other than smoking what are the risk factors for non–small cell lung cancer?	Besides smoking, there are several other risk factors associated with the development of non-small cell lung cancer (NSCLC). Some of these risk factors include: 1. Exposure to secondhand smoke: Breathing in smoke from other individuals who are smoking increases the risk of developing lung cancer, including NSCLC. 2. Occupational exposure: Prolonged exposure to certain chemicals and substances in …
Other than smoking what are the risk factors for non–small cell lung cancer?	While smoking is the most significant risk factor for non-small cell lung cancer (NSCLC), there are other factors that can increase the risk of developing this type of cancer. These include: 1. Secondhand smoke exposure: Prolonged exposure to secondhand smoke can increase the risk of NSCLC. 2. Radon gas exposure: Radon is a naturally occurring radioactive gas that can seep into homes and building…
Other than smoking what are the risk factors for non–small cell lung cancer?	Non-small cell lung cancer (NSCLC) is a type of lung cancer that is not directly caused by smoking. While smoking is the most significant risk factor for NSCLC, there are several other risk factors that can contribute to the development of this disease. These non-smoking risk factors include: 1. Radon exposure: Prolonged exposure to high levels of radon gas indoors can increase the risk of develo…
Other than smoking what are the risk factors for non–small cell lung cancer?	Non-small cell lung cancer (NSCLC) is a type of lung cancer that includes various subtypes such as adenocarcinoma, squamous cell carcinoma, and large cell carcinoma. While smoking is the most significant risk factor for NSCLC, there are several other risk factors that can contribute to its development. These may include: 1. Exposure to secondhand smoke: Regular exposure to secondhand smoke can in…
Other than smoking what are the risk factors for non–small cell lung cancer?	Besides smoking, there are several other risk factors associated with the development of non-small cell lung cancer (NSCLC). These risk factors include: 1. Exposure to secondhand smoke: Being regularly exposed to smoke from others' cigarettes, cigars, or pipes increases the risk of developing NSCLC. 2. Environmental and occupational exposures: Prolonged exposure to certain chemicals and substance…
What is the role of diet in the etiology of lung cancer?	The role of diet in the etiology of lung cancer is complex and multifactorial. While smoking is the leading cause of lung cancer, certain dietary factors can potentially influence one's risk of developing the disease, although the magnitude of their impact is generally smaller compared to smoking. Several studies have investigated the relationship between diet and lung cancer risk, finding certai…
What is the role of diet in the etiology of lung cancer?	The role of diet in the etiology of lung cancer is complex and not fully understood. While smoking is a well-established risk factor for lung cancer, there is evidence to suggest that diet may also play a role, albeit to a lesser extent. Several dietary factors have been studied in relation to lung cancer risk. For example, diets rich in fruits and vegetables, which are high in antioxidants and o…
What is the role of diet in the etiology of lung cancer?	Diet plays a significant role in the etiology of lung cancer, although it is not considered the primary cause. The major risk factor for lung cancer is tobacco smoke, particularly cigarette smoking. However, certain dietary factors have been shown to either increase or decrease the risk of developing lung cancer, especially in individuals who smoke. 1. Carcinogens: Some specific dietary component…
What is the role of diet in the etiology of lung cancer?	The role of diet in the etiology of lung cancer is complex and still not fully understood. While smoking is the leading cause of lung cancer, diet and nutrition may play a modulating role in the risk of developing this disease. Research suggests that certain dietary factors may influence the risk of lung cancer. For example, a diet high in fruits and vegetables, particularly those rich in antioxi…
What is the role of diet in the etiology of lung cancer?	The role of diet in the etiology of lung cancer is a complex topic with various factors to consider. While smoking is the leading cause of lung cancer, diet and other lifestyle factors can also contribute to the development and progression of the disease. Here are a few relevant points: 1. Carcinogens: Certain dietary factors can contain or generate carcinogens, which are substances that promote …
What is the role of diet in the etiology of lung cancer?	The role of diet in the etiology of lung cancer is complex and still under investigation. While smoking is the leading cause of lung cancer, dietary factors can also play a role, particularly in individuals who have never smoked or have a genetic predisposition. Several dietary components have been studied for their potential associations with lung cancer development: 1. Fruits and vegetables: St…
What is the role of diet in the etiology of lung cancer?	Diet plays a complex role in the etiology of lung cancer, but it is generally considered a modifiable risk factor. While the primary cause of lung cancer is cigarette smoking, diet can influence the risk of developing the disease and potentially impact the progression and treatment outcomes. Several dietary factors have been studied in relation to lung cancer, but it's important to note that no s…
What is the role of diet in the etiology of lung cancer?	Diet plays a multifaceted role in the etiology of lung cancer. Although smoking remains the leading cause of this type of cancer, several dietary factors have been associated with an increased or decreased risk of developing lung cancer. Here are some ways in which diet can influence the development and progression of lung cancer: 1. Carcinogens: Certain dietary factors can contain carcinogens or…
What is the role of diet in the etiology of lung cancer?	The role of diet in the development of lung cancer is a complex topic that is still being studied. While diet is considered a contributing factor in some cases, it is not the sole cause of lung cancer. The primary risk factor for lung cancer is smoking, which is responsible for the majority of cases. However, there is evidence to suggest that certain dietary factors may affect the risk of develop…
What is the role of diet in the etiology of lung cancer?	Diet plays a complex role in the etiology of lung cancer, although it is not considered a direct cause. Multiple factors contribute to the development of lung cancer, and diet is thought to influence susceptibility and risk. 1. Nutrient intake: Evidence suggests that certain nutrients and dietary components can influence the risk of developing lung cancer. For example, diets rich in fruits and ve…
What is the role of genetics in the pathophysiology of lung cancer?	Genetics plays a significant role in the pathophysiology of lung cancer. Lung cancer development involves the accumulation of genetic alterations that disrupt the normal regulation of cell growth and division, leading to uncontrolled proliferation and tumor formation. There are two main types of lung cancer: non-small cell lung cancer (NSCLC) and small cell lung cancer (SCLC). In NSCLC, genetic m…
What is the role of genetics in the pathophysiology of lung cancer?	Genetics plays a significant role in the pathophysiology of lung cancer. While most lung cancers are caused by environmental factors such as smoking, exposure to asbestos, or air pollution, genetic factors can also contribute to the development and progression of this disease. Different types of genetic alterations have been identified in lung cancer. One of the most well-known genetic changes is…
What is the role of genetics in the pathophysiology of lung cancer?	Genetics play a significant role in the pathophysiology of lung cancer. Several genetic alterations and mutations contribute to the development and progression of this disease. 1. Somatic Mutations: Lung cancer is characterized by the accumulation of genetic alterations in lung cells, primarily caused by exposure to carcinogenic substances, such as tobacco smoke. These somatic mutations can affec…
What is the role of genetics in the pathophysiology of lung cancer?	Genetics plays a significant role in the pathophysiology of lung cancer. Several genetic factors contribute to the development and progression of the disease. Here are some key points: 1. Somatic Mutations: Lung cancer is often caused by the accumulation of genetic mutations in lung cells. Somatic mutations occur in non-germ cells and are not passed on to offspring. These mutations can disrupt th…
What is the role of genetics in the pathophysiology of lung cancer?	Genetics plays a significant role in the pathophysiology of lung cancer. Several genetic factors contribute to the development and progression of the disease. Here are some key aspects of genetics in relation to lung cancer pathophysiology: 1. Somatic mutations: Lung cancer often arises due to mutations in critical genes within lung cells. Mutations can occur in oncogenes, which promote tumor gro…
What is the role of genetics in the pathophysiology of lung cancer?	Genetics plays a significant role in the pathophysiology of lung cancer. Certain genetic alterations can increase a person's susceptibility to developing lung cancer and influence the progression and treatment response of the disease. Here are some key aspects: 1. Somatic Mutations: Lung cancer is often associated with somatic mutations. Mutations in specific genes, such as EGFR, KRAS, TP53, and …
What is the role of genetics in the pathophysiology of lung cancer?	Genetics plays a crucial role in the pathophysiology of lung cancer. Lung cancer is a complex disease that can develop due to various factors, including exposure to carcinogens like tobacco smoke, occupational hazards, and environmental pollutants. However, genetic mutations are also significant contributors to the development and progression of lung cancer. There are two main types of lung cance…
What is the role of genetics in the pathophysiology of lung cancer?	Genetics plays a significant role in the pathophysiology of lung cancer. Several genetic factors contribute to the development and progression of this disease. Common genetic alterations include: 1. Somatic Mutations: Lung cancer often arises due to somatic mutations, which occur in certain genes involved in cell growth regulation. Mutations in genes like KRAS, EGFR, and ALK can drive the uncontr…
What is the role of genetics in the pathophysiology of lung cancer?	Genetics plays a crucial role in the pathophysiology of lung cancer. While smoking is the leading cause, genetic factors also contribute to an individual's susceptibility to the development of lung cancer. Somatic mutations in specific genes are frequently found in lung cancer patients. The best-known examples are mutations in the oncogenes EGFR, KRAS, and ALK, as well as in the tumor suppressor …
What is the role of genetics in the pathophysiology of lung cancer?	Genetics plays a significant role in the pathophysiology of lung cancer. Lung cancer can be broadly categorized into two main types: non-small cell lung cancer (NSCLC) and small cell lung cancer (SCLC). Genetic alterations and mutations in certain genes can drive the development of lung cancer. One well-known example is mutations in the tumor suppressor gene TP53, which are found in a majority of…
What are the racial predilections of lung cancer?	Lung cancer does not have racial predilections, meaning it does not disproportionately affect one racial group over others. However, certain factors such as smoking rates, environmental exposures, and genetic predisposition might vary among different racial and ethnic groups, influencing their susceptibility to lung cancer. For instance, smoking is a significant risk factor for lung cancer, and s…
What are the racial predilections of lung cancer?	Lung cancer does not have racial predilections in the sense that it predominantly affects a specific race or ethnicity. However, certain racial and ethnic groups may have different incidence rates, treatment outcomes, and underlying risk factors associated with lung cancer. Higher rates of lung cancer incidence and mortality have been observed among certain populations, such as individuals of Afr…
What are the racial predilections of lung cancer?	Lung cancer incidence and outcomes can vary among different racial and ethnic groups. Several factors influence these variations, including genetic predispositions, environmental exposures, socioeconomic factors, and healthcare access. Although it is important to note that these trends exist at a population level, it does not imply that individuals within a specific racial or ethnic group will ha…
What are the racial predilections of lung cancer?	Lung cancer is a complex disease influenced by multiple factors, including genetics, environment, lifestyle choices, and access to healthcare. While it is not accurate to describe racial predilections for lung cancer, certain racial and ethnic groups have been found to have higher or lower rates of lung cancer incidence and mortality. Overall, lung cancer rates tend to be higher in populations wi…
What are the racial predilections of lung cancer?	Lung cancer does not have direct racial predilections. However, certain populations may have higher rates of lung cancer due to various factors, including behaviors, genetics, and environmental exposures. Among these factors, smoking is the leading cause of lung cancer, and smoking rates can vary among different racial and ethnic groups. Consequently, populations with higher smoking rates tend to…
What are the racial predilections of lung cancer?	Lung cancer does not have racial predilections in the sense that it affects people of all races. However, there may be variations in lung cancer incidence and outcomes among different racial and ethnic groups. Certain risk factors such as smoking, exposure to environmental pollutants, and genetic predisposition can play a role in the development of lung cancer. Variations in these risk factors an…
What are the racial predilections of lung cancer?	Lung cancer does not have racial predilections in the sense that it selectively affects one racial or ethnic group more than others. However, certain populations may have different levels of risk factors or genetic predispositions that can influence the incidence and outcome of lung cancer. Tobacco smoking is the leading cause of lung cancer, accounting for the majority of cases. Consequently, po…
What are the racial predilections of lung cancer?	Lung cancer incidence and mortality rates can vary among different racial and ethnic groups, but it is important to note that these variations are influenced by a complex interplay of genetic, environmental, and socioeconomic factors. I can provide some general information, but please bear in mind that these patterns may not apply universally: 1. Generally, lung cancer rates have been higher amon…
What are the racial predilections of lung cancer?	Lung cancer does not have racial predilections in the sense that it selectively affects specific racial or ethnic groups more than others. However, there are some variations in the prevalence and outcomes of lung cancer across different populations due to various factors, including genetics, environmental exposures, lifestyle choices, and access to healthcare. It is worth noting that certain risk…
What are the racial predilections of lung cancer?	When discussing health conditions like lung cancer, it is important to note that there are no inherent racial predilections for developing the disease. Lung cancer can affect individuals of all races and ethnicities. However, certain factors such as smoking prevalence, genetics, and environmental exposures may vary among different racial and ethnic groups, which can contribute to variations in lu…
What are the differences in non–small cell lung cancer susceptibility between males and females?	Non-small cell lung cancer (NSCLC) is the most common type of lung cancer and affects both males and females. While there are no specific genetic or anatomical differences in susceptibility to NSCLC between the sexes, there are a few factors that may contribute to different presentations and outcomes in males and females: 1. Hormonal Differences: Some studies suggest that hormones, particularly e…
What are the differences in non–small cell lung cancer susceptibility between males and females?	Non-small cell lung cancer (NSCLC) is the most common type of lung cancer and can affect both males and females. While there are some differences in NSCLC susceptibility between the two genders, it's important to note that the development of lung cancer is influenced by a multitude of factors, including genetics, lifestyle choices, environmental exposures, and more. Here are some key points regar…
What are the differences in non–small cell lung cancer susceptibility between males and females?	Non-small cell lung cancer (NSCLC) is the most common type of lung cancer, and while it affects both males and females, there are some differences in susceptibility between the two genders. Here are a few key points to consider: 1. Incidence: Historically, the incidence of NSCLC has been higher in males than females. However, this gap has been narrowing over the years, partly due to changing smok…
What are the differences in non–small cell lung cancer susceptibility between males and females?	There are notable differences in the susceptibility to non-small cell lung cancer (NSCLC) between males and females. Here are some key points regarding gender differences in NSCLC: 1. Incidence: Historically, NSCLC has been more common in males than in females. However, this gap has been gradually decreasing over time due to changes in smoking prevalence and exposure. 2. Smoking: Cigarette smokin…
What are the differences in non–small cell lung cancer susceptibility between males and females?	Non-small cell lung cancer (NSCLC) is the most common type of lung cancer, and while it affects both males and females, there are some differences in susceptibility between the two genders. Here are a few key factors to consider: 1. Incidence: Historically, lung cancer has been more prevalent in males than in females. However, in recent years, the gap has narrowed, and the incidence among females…
What are the differences in non–small cell lung cancer susceptibility between males and females?	Non–small cell lung cancer (NSCLC) is the most common type of lung cancer and can affect both males and females. While both genders are at risk of developing NSCLC, there are some differences in susceptibility that have been observed: 1. Incidence: Historically, males have been more likely to develop lung cancer than females. This difference can partially be attributed to varying patterns of toba…
What are the differences in non–small cell lung cancer susceptibility between males and females?	The susceptibility to non-small cell lung cancer (NSCLC) can vary between males and females due to several factors. Here are some notable differences: 1. Incidence: Historically, NSCLC has been more prevalent among males compared to females. However, as smoking patterns have shifted, the gender gap has decreased in many countries, and the incidence rates have become more similar between the sexes…
What are the differences in non–small cell lung cancer susceptibility between males and females?	Non-small cell lung cancer (NSCLC) is the most common type of lung cancer. While there are no major differences in the overall susceptibility to NSCLC between males and females, there are some variations worth noting: 1. Incidence rate: Historically, NSCLC has been more prevalent in males than females. However, in recent years, this gender gap has been narrowing. This change could be attributed t…
What are the differences in non–small cell lung cancer susceptibility between males and females?	Non-small cell lung cancer (NSCLC) is the most common type of lung cancer and accounts for roughly 80-85% of all lung cancer cases. While both males and females can develop NSCLC, there are differences in its susceptibility between the two genders. Here are some notable distinctions: 1. Incidence: Historically, men have had higher rates of NSCLC incidence compared to women. However, recent studie…
What are the differences in non–small cell lung cancer susceptibility between males and females?	Non-small cell lung cancer (NSCLC) is the most common type of lung cancer, and while there are some differences in its susceptibility between males and females, the overall risk factors and incidence rates largely overlap. However, certain variations can be observed: 1. Incidence: Historically, lung cancer has been more prevalent in males due to higher smoking rates. However, as smoking patterns …
What are the age and sex-related demographics of lung cancer?	Lung cancer demographics, including age and sex, can vary depending on various factors such as geographic location, lifestyle choices, and historical smoking patterns. However, some general trends can be observed: 1. Age: Lung cancer primarily affects older individuals, with the majority of cases occurring in people aged 65 and above. The risk of developing lung cancer increases with age, and the…
What are the age and sex-related demographics of lung cancer?	Lung cancer has certain age and sex-related demographics that affect its incidence and prevalence. Here are some key points: 1. Age: The risk of developing lung cancer increases with age. The majority of lung cancer cases are diagnosed in individuals aged 55 or older. The incidence rises significantly after the age of 60. 2. Sex: Historically, lung cancer has been more common in males than female…
What are the age and sex-related demographics of lung cancer?	Lung cancer is a disease that can affect individuals of various age groups and both sexes, but there are certain trends in terms of age and sex-related demographics. Age: The risk of developing lung cancer increases with age. The majority of lung cancer cases occur in individuals who are 65 years old or older. However, it's important to note that lung cancer can also occur in younger individuals,…
What are the age and sex-related demographics of lung cancer?	Lung cancer is more common in older individuals, and the risk increases with age. While it can occur at any age, the majority of cases are diagnosed in people over the age of 65. In fact, the median age at diagnosis is around 70 years old. In terms of sex-related demographics, historically, lung cancer has been more prevalent in men than in women. However, the gap has been narrowing over the year…
What are the age and sex-related demographics of lung cancer?	Lung cancer affects individuals of various ages and both sexes, but certain patterns can be observed in terms of age and sex-related demographics. Generally, the risk of developing lung cancer increases with age. It is more commonly diagnosed in older individuals, especially those over the age of 60. Regarding sex, historically, lung cancer has been more prevalent among males. However, the incide…
What are the age and sex-related demographics of lung cancer?	Lung cancer is known to affect individuals across various age groups and both sexes, although certain patterns can be observed in terms of age and sex-related demographics. Age: Lung cancer primarily affects older individuals, with most cases occurring in people over the age of 65. The risk of developing lung cancer increases with age, and the majority of diagnoses are made in individuals aged 45…
What are the age and sex-related demographics of lung cancer?	Lung cancer is a disease that can affect individuals of different ages and sexes, but certain patterns can be observed in the demographic distribution of the disease. Generally, the risk of developing lung cancer increases with age. The majority of lung cancer cases occur in individuals who are 55 years of age or older, with the highest incidence rates found in individuals aged 65 and above. In t…
What are the age and sex-related demographics of lung cancer?	Lung cancer is a disease that can affect individuals of various ages and both sexes, but certain patterns exist in terms of age and sex-related demographics. Age: Lung cancer is most commonly diagnosed in older individuals. The risk of developing lung cancer increases with age, and the majority of cases are diagnosed in individuals over the age of 65. However, it's important to note that lung can…
What are the age and sex-related demographics of lung cancer?	Lung cancer has varying age and sex-related demographics. Here is a general overview: 1. Age: The incidence of lung cancer increases with age, with the majority of cases occurring in individuals over the age of 55. However, it's important to note that lung cancer can affect people of all ages, including younger individuals. 2. Sex: Historically, lung cancer has been more prevalent among men than …
What are the age and sex-related demographics of lung cancer?	Lung cancer does not discriminate entirely based on age or sex, but there are certain demographic patterns that can be observed. Age: The risk of developing lung cancer increases with age. The majority of lung cancer cases are diagnosed in individuals over the age of 65. However, it is important to note that lung cancer can occur at any age, including in younger individuals. Sex: Historically, lu…
How is lung cancer diagnosed?	Lung cancer can be diagnosed through various procedures that help to evaluate symptoms, identify the presence of abnormal cells, and determine the stage of the cancer. The diagnostic process typically involves the following steps: 1. Medical history and physical examination: Your doctor will review your medical history, including risk factors and symptoms. They will conduct a physical examination…
How is lung cancer diagnosed?	The diagnosis of lung cancer typically involves a combination of several tests and procedures. Here is a general overview of how lung cancer is commonly diagnosed: 1. Medical history and physical examination: The doctor will begin by gathering information about your medical history, including any relevant symptoms or risk factors. They will also conduct a physical examination to assess your overa…
How is lung cancer diagnosed?	Lung cancer is diagnosed through a series of tests and procedures that aim to identify and confirm the presence of cancerous cells in the lungs. The diagnostic process typically involves a combination of the following steps: 1. Medical history and physical examination: Your doctor will start by asking about your medical history and any symptoms you may be experiencing. They will also conduct a th…
How is lung cancer diagnosed?	Lung cancer is diagnosed through a series of tests and procedures that involve medical history assessments, physical examinations, and medical imaging. Here is an overview of the diagnostic process for lung cancer: 1. Medical history and physical examination: The doctor will review your medical history, including smoking history, exposure to certain environmental factors, and any symptoms you may…
How is lung cancer diagnosed?	Lung cancer can be diagnosed through various methods. The diagnostic process typically involves a combination of medical history evaluation, physical examination, and several tests. Here are the common steps involved in diagnosing lung cancer: 1. Assessment of medical history: The doctor will inquire about your medical history, including any symptoms you may be experiencing, smoking history, expo…
How is lung cancer diagnosed?	Lung cancer is typically diagnosed through a combination of medical history evaluation, physical examination, imaging tests, and laboratory tests. Here is an overview of the diagnostic process: 1. Medical history and physical examination: The doctor will gather information about the patient's symptoms, risk factors (such as smoking history or exposure to certain toxins), and medical history. A ph…
How is lung cancer diagnosed?	Lung cancer is diagnosed through a combination of medical tests and procedures. The process often begins with a comprehensive evaluation of a person's medical history, including their symptoms, risk factors, and exposure to certain substances such as tobacco smoke. The following diagnostic tests are commonly used to diagnose lung cancer: 1. Imaging tests: Chest X-rays, computed tomography (CT) sc…
How is lung cancer diagnosed?	Lung cancer is diagnosed through various methods, which typically include: 1. Medical History and Physical Examination: The doctor will review your medical history, ask about symptoms, and conduct a physical examination. 2. Imaging Tests: Imaging tests like chest X-rays, CT (computed tomography) scans, or PET (positron emission tomography) scans can help identify abnormal areas in the lungs. 3. S…
How is lung cancer diagnosed?	Lung cancer is diagnosed through a series of tests and procedures that help to determine if a person has cancer and, if so, the type and stage of the cancer. Some common diagnostic techniques for lung cancer include: 1. Medical history and physical examination: The doctor will ask about any symptoms, risk factors, and general health history, followed by a physical examination to evaluate lung sou…
How is lung cancer diagnosed?	Lung cancer can be diagnosed through various methods. Here are some common diagnostic approaches: 1. Medical History and Physical Examination: Initially, your doctor will ask about your medical history, including any symptoms you may have experienced. They will also conduct a physical examination to assess your lung function, listen for abnormal sounds, and check for any additional signs. 2. Imag…
How is the diagnosis of non–small cell lung cancer confirmed?	The diagnosis of non-small cell lung cancer (NSCLC) is typically confirmed through a combination of imaging tests, tissue sampling, and laboratory analysis. Here are the steps commonly involved in the diagnosis: 1. Medical history and physical examination: The doctor will discuss your symptoms, medical history, and risk factors for lung cancer. They will also perform a physical examination. 2. Im…
How is the diagnosis of non–small cell lung cancer confirmed?	The diagnosis of non-small cell lung cancer (NSCLC) is typically confirmed through a combination of medical history analysis, physical examination, imaging tests, and ultimately, a biopsy. First, a detailed medical history is obtained, focusing on any symptoms the patient may have experienced, such as persistent cough, shortness of breath, chest pain, or unexplained weight loss. The person's smok…
How is the diagnosis of non–small cell lung cancer confirmed?	The diagnosis of non-small cell lung cancer (NSCLC) is typically confirmed through a combination of imaging tests, biopsy, and pathological examination. Here are the common steps involved in diagnosing NSCLC: 1. Medical history and physical examination: Your doctor will start by gathering your medical history, including any symptoms you may be experiencing, as well as performing a thorough physic…
How is the diagnosis of non–small cell lung cancer confirmed?	The diagnosis of non-small cell lung cancer (NSCLC) is typically confirmed through a combination of imaging studies, tissue sampling, and laboratory tests. Here is a general outline of the diagnostic process: 1. Medical history and physical examination: The doctor will review your medical history and ask about any symptoms you may be experiencing. A physical examination, including listening to yo…
How is the diagnosis of non–small cell lung cancer confirmed?	The diagnosis of non-small cell lung cancer (NSCLC) is confirmed through several diagnostic procedures, which include: 1. Imaging tests: Initial imaging, such as chest X-ray or computed tomography (CT) scan, helps detect abnormalities in the lungs, such as tumors or suspicious nodules. 2. Biopsy: The definitive diagnosis of NSCLC requires a biopsy, where a tissue sample is taken from the tumor or…
How is the diagnosis of non–small cell lung cancer confirmed?	The diagnosis of non-small cell lung cancer (NSCLC) is typically confirmed through a combination of clinical evaluation and various diagnostic tests. These steps may include: 1. Medical History and Physical Examination: The healthcare provider begins by taking a detailed medical history, which includes asking about symptoms, risk factors, and any relevant family or personal medical history. A tho…
How is the diagnosis of non–small cell lung cancer confirmed?	The diagnosis of non-small cell lung cancer (NSCLC) typically involves a combination of medical history review, physical examination, imaging tests, and laboratory analysis. The diagnostic process may involve the following steps: 1. Medical history and physical examination: The doctor will gather information about the patient's symptoms, smoking history, occupational exposures, and overall health…
How is the diagnosis of non–small cell lung cancer confirmed?	The diagnosis of non-small cell lung cancer (NSCLC) is typically confirmed through a combination of medical history evaluation, physical examination, imaging tests, and tissue sampling. Here are some common steps involved in the diagnosis of NSCLC: 1. Medical history and physical examination: The doctor will review your medical history, including any symptoms you may be experiencing, and perform …
How is the diagnosis of non–small cell lung cancer confirmed?	The diagnosis of non-small cell lung cancer (NSCLC) typically involves several steps to confirm the presence of cancer. These steps may include: 1. Medical history and physical examination: The doctor will review your medical history and ask you about any symptoms you may be experiencing. They will also perform a physical examination to check for any signs of lung cancer or other conditions. 2. I…
How is the diagnosis of non–small cell lung cancer confirmed?	The diagnosis of non-small cell lung cancer (NSCLC) is typically confirmed through a combination of procedures and tests to evaluate the suspected lung mass. These diagnostic methods aim to determine if cancer is present and to characterize the type and stage of NSCLC. The following steps are commonly involved in confirming the diagnosis: 1. Imaging tests: Initial evaluation typically involves im…
How is non-small cell lung cancer staged?	Non-small cell lung cancer (NSCLC) is staged using the TNM system, which stands for tumor (T), lymph nodes (N), and metastasis (M). This system evaluates the size of the primary tumor, the involvement of nearby lymph nodes, and the presence of distant metastasis to determine the extent and spread of the cancer. The staging of NSCLC ranges from stage I to stage IV, with further subdivisions within…
How is non-small cell lung cancer staged?	Non-small cell lung cancer (NSCLC) is staged using a system known as TNM, which stands for tumor size and extent (T), lymph node involvement (N), and presence of metastasis (M). This staging system helps determine the spread of the cancer and guides treatment decisions. The most commonly used staging system for NSCLC is the 8th edition of the American Joint Committee on Cancer (AJCC) staging syst…
How is non-small cell lung cancer staged?	Non-small cell lung cancer (NSCLC) is staged using the TNM system, which stands for tumor, node, and metastasis. This system helps in determining the extent and spread of the cancer. The following criteria are used for staging NSCLC: 1. Tumor (T stage): This measures the size of the primary tumor and its local invasion within the lung. The higher the T number, the larger or more invasive the tumo…
How is non-small cell lung cancer staged?	Non-small cell lung cancer (NSCLC) is typically staged using the TNM system, which stands for Tumor, Nodes, and Metastasis. This system is based on the extent of the tumor, whether it has spread to nearby lymph nodes, and whether it has metastasized (spread) to distant organs or tissues. The TNM system consists of several stages: 1. Tumor Stage (T): This evaluates the size and extent of the prima…
How is non-small cell lung cancer staged?	Non-small cell lung cancer (NSCLC) is staged using the TNM system, which stands for Tumor, Node, Metastasis. This system evaluates the size and extent of the primary tumor (T), the involvement of nearby lymph nodes (N), and the presence or absence of distant metastasis (M). The TNM categories are then combined to determine the overall stage of the cancer, ranging from stage I to IV. Here's a brea…
How is non-small cell lung cancer staged?	Non-small cell lung cancer (NSCLC) is staged according to the TNM system, which stands for tumor, node, and metastasis. This system takes into account various factors to determine the extent and spread of the cancer. The staging process helps guide treatment decisions and provides an outlook for the patient. Here is a general overview of how NSCLC is staged: 1. Tumor (T) stage: This stage describ…
How is non-small cell lung cancer staged?	Non-small cell lung cancer (NSCLC) is staged using the TNM system, which describes the tumor characteristics, nearby lymph node involvement, and metastasis (spread to distant organs). The staging is based on various factors such as tumor size, involvement of nearby structures, lymph node involvement, and presence of distant metastasis. Here is a brief overview of the stages: Stage 0 (carcinoma in…
How is non-small cell lung cancer staged?	Non-small cell lung cancer (NSCLC) is staged using the TNM staging system, which stands for Tumor, Node, and Metastasis. This system evaluates the size and local extent of the tumor (T), the involvement of nearby lymph nodes (N), and the presence of distant metastasis (M). The different stages of NSCLC are categorized as follows: 1. Stage I: The tumor is small and confined to the lung without lym…
How is non-small cell lung cancer staged?	Non-small cell lung cancer (NSCLC) is commonly staged using the TNM system, which stands for Tumor, Node, and Metastasis. This system assesses the primary tumor size and its invasion, involvement of nearby lymph nodes, and any distant metastasis. The staging process typically involves imaging tests like CT scans, PET scans, and MRI scans, as well as biopsies to confirm the presence of cancer cell…
How is non-small cell lung cancer staged?	Non-small cell lung cancer (NSCLC) is typically staged using the TNM system, which stands for tumor, lymph node involvement, and metastasis. This system helps categorize the extent to which the cancer has spread within the body. Here is a general overview of the stages of NSCLC: 1. Stage I: The cancer is limited to the lung and has not spread to nearby lymph nodes or distant organs. - Stage IA: T…
How is small cell lung cancer staged?	Small cell lung cancer (SCLC) is usually staged using the two-stage system: Limited Stage (LS) and Extensive Stage (ES). 1. Limited Stage (LS): This stage refers to cancer that is confined to one lung and the surrounding lymph nodes on the same side. It may also involve tissues near the lung, such as the chest wall or diaphragm. LS-SCLC is typically characterized by a smaller tumor size and a mor…
How is small cell lung cancer staged?	Small cell lung cancer (SCLC) is staged based on the extent of the cancer's spread. The most common staging system for SCLC is the TNM staging system. It consists of three components: 1. Tumor (T): This indicates the size and extent of the primary tumor in the lung. - T1: The tumor is limited to one lung and has not spread to nearby structures. - T2: The tumor has invaded nearby structures such a…
How is small cell lung cancer staged?	Small cell lung cancer (SCLC) is staged using a system known as the TNM system, which stands for Tumor, Node, and Metastasis. However, unlike other types of lung cancer, SCLC is often classified into two stages: limited stage and extensive stage. 1. Limited stage: This refers to cancer that is confined to one side of the chest. It may be further categorized as limited stage I or limited stage II,…
How is small cell lung cancer staged?	Small cell lung cancer (SCLC) is staged differently from non-small cell lung cancer. The staging system commonly used for SCLC is called the TNM staging system, which stands for Tumor, Node, and Metastasis. However, SCLC is usually classified into two limited-stage and extensive-stage categories for treatment and prognosis. Here's an overview: 1. Limited-stage SCLC: This refers to cancer confined…
How is small cell lung cancer staged?	Small cell lung cancer (SCLC) is staged using a system known as the TNM system, which stands for Tumor, Node, and Metastasis. However, in practice, SCLC is typically divided into two main stages: limited-stage and extensive-stage. 1. Limited-stage SCLC: This stage refers to cancer that is confined to one side of the chest, involving a single lung and possibly nearby lymph nodes. It may also inclu…
How is small cell lung cancer staged?	Small cell lung cancer (SCLC) is staged using the two-stage system: limited stage and extensive stage. This staging system is specific to SCLC as it grows and spreads differently compared to non-small cell lung cancer (NSCLC). 1. Limited Stage: This stage refers to cancer that is confined to the lung area where it initially developed, and it may have spread to nearby lymph nodes on the same side …
How is small cell lung cancer staged?	Small cell lung cancer (SCLC) is staged using a system known as the tumor-node-metastasis (TNM) staging system. However, SCLC has a slightly different staging system compared to non-small cell lung cancer. Small cell lung cancer staging is divided into two broad categories: 1. Limited Stage (LS): Approximately one-third of patients with SCLC have limited stage disease at the time of diagnosis. It…
How is small cell lung cancer staged?	Small cell lung cancer (SCLC) is staged using a system called the TNM staging system, which considers the size and extent of the primary tumor (T), the involvement of lymph nodes (N), and the presence of distant metastasis (M). However, it's important to note that SCLC is often staged in two categories: limited stage and extensive stage. Here's a more detailed breakdown of SCLC staging: 1. Limite…
How is small cell lung cancer staged?	Small cell lung cancer is staged using a system known as the TNM staging system, which stands for Tumor, Node, and Metastasis. However, small cell lung cancer is often classified into two broad stages: limited stage and extensive stage. 1. Limited Stage: In this stage, cancer is confined to one lung or within the chest area and can be treated with radiation therapy. Lymph nodes on the same side o…
How is small cell lung cancer staged?	Small cell lung cancer (SCLC) is staged using a system known as the TNM staging system, which stands for Tumor, Nodes, and Metastasis. However, it is important to note that SCLC is commonly categorized into two broad stages based on its extent: 1. Limited Stage: This stage refers to cancer that is limited to one side of the chest and can be encompassed within a single radiation field. It typicall…
Why should a staging workup be performed in non–small cell lung cancer?	A staging workup is essential in non-small cell lung cancer (NSCLC) for several reasons: 1. Determining the extent of disease: Staging helps determine the location and spread of cancer within the lungs and to other parts of the body. It classifies the cancer into different stages, which can help guide treatment decisions and provide prognostic information. 2. Treatment planning: Staging provides …
Why should a staging workup be performed in non–small cell lung cancer?	A staging workup is performed in non-small cell lung cancer (NSCLC) for several important reasons: 1. Accurate determination of tumor extent: Staging helps determine the size and location of the tumor within the lung, as well as its involvement of nearby structures such as blood vessels, lymph nodes, and adjacent organs. This information is crucial in planning appropriate treatment strategies. 2.…
Why should a staging workup be performed in non–small cell lung cancer?	A staging workup is performed in non-small cell lung cancer (NSCLC) for several important reasons: 1. Treatment planning: Effective treatment strategies for NSCLC depend on accurate staging. Staging helps determine the extent of cancer spread and guides treatment decisions. It allows oncologists to tailor the treatment plan to the individual patient's condition, ensuring optimal therapeutic optio…
Why should a staging workup be performed in non–small cell lung cancer?	A staging workup is performed in non-small cell lung cancer (NSCLC) to determine the extent of the disease, guide treatment decisions, and provide prognostic information. Here are several reasons why a staging workup is important: 1. Treatment planning: Staging helps determine the appropriate treatment approach for NSCLC. The stage of the cancer helps oncologists determine the most suitable treat…
Why should a staging workup be performed in non–small cell lung cancer?	A staging workup is performed in non-small cell lung cancer (NSCLC) to determine the extent and spread of the cancer within the body. It helps in assessing the stage of the disease, which is crucial for treatment planning and prognosis. Here are some reasons why a staging workup is important in NSCLC: 1. Treatment planning: The stage of NSCLC helps determine the most appropriate treatment options…
Why should a staging workup be performed in non–small cell lung cancer?	A staging workup is crucial in non-small cell lung cancer (NSCLC) for several important reasons. These workups help determine the extent of the disease, guide treatment decisions, predict patient prognosis, and facilitate communication between healthcare providers. Here are some key reasons why staging workups are performed in NSCLC: 1. Treatment planning: Staging helps clinicians determine the m…
Why should a staging workup be performed in non–small cell lung cancer?	A staging workup in non-small cell lung cancer (NSCLC) is crucial for several reasons: 1. Treatment Planning: The staging workup helps determine the extent of the disease, which is essential for selecting the most appropriate treatment approach. Treatment options can vary based on the stage, including surgery, radiation therapy, chemotherapy, targeted therapies, and immunotherapy. 2. Prognosis: S…
Why should a staging workup be performed in non–small cell lung cancer?	A staging workup is essential in non-small cell lung cancer (NSCLC) for several important reasons: 1. Determining tumor extent: Staging helps determine the size of the primary tumor and whether it has spread to nearby lymph nodes or other organs. This information is crucial for treatment planning and prognosis assessment. 2. Treatment decisions: The stage of NSCLC plays a significant role in trea…
Why should a staging workup be performed in non–small cell lung cancer?	Performing a staging workup in non-small cell lung cancer (NSCLC) is crucial for several reasons: 1. Accurate disease classification: NSCLC encompasses different subtypes, such as adenocarcinoma, squamous cell carcinoma, and large cell carcinoma. Staging helps determine the exact subtype, which is important for treatment decisions. 2. Evaluation of tumor extent: Staging provides information about…
Why should a staging workup be performed in non–small cell lung cancer?	A staging workup is essential in non-small cell lung cancer (NSCLC) to determine the extent of the disease. It helps clinicians make informed treatment decisions and provide patients with appropriate prognostic information. Here are some reasons why a staging workup is performed in NSCLC: 1. Treatment planning: Staging helps determine the optimal treatment approach for NSCLC. The stage of the can…
What is the role of the TNM staging system in small cell lung cancer?	The TNM staging system is commonly used in cancer, including small cell lung cancer (SCLC), to describe the extent and spread of the disease. However, it is important to note that the TNM staging system is primarily developed for non-small cell lung cancer (NSCLC), and it may not be as precise or useful in SCLC due to its aggressive nature. SCLC has a tendency to metastasize, or spread rapidly, e…
What is the role of the TNM staging system in small cell lung cancer?	The TNM staging system is a widely used system for categorizing the extent of cancer in the body. However, in small cell lung cancer (SCLC), TNM staging is not typically used as the primary method of staging. Small cell lung cancer is known for its rapid growth and tendency to spread early to other parts of the body. As a result, SCLC is typically staged using a two-stage system instead. The two …
What is the role of the TNM staging system in small cell lung cancer?	The TNM staging system is used to describe the extent of cancer in the body and plays a crucial role in determining prognosis and treatment decisions for various types of cancer, including small cell lung cancer (SCLC). In SCLC, however, the TNM staging system is not the primary staging system used. Instead, SCLC has a two-stage system, which includes limited-stage and extensive-stage classificat…
What is the role of the TNM staging system in small cell lung cancer?	The TNM staging system is a widely used method for categorizing the extent of cancer spread. However, it is primarily designed for non-small cell lung cancer (NSCLC) and may not be as useful for small cell lung cancer (SCLC) due to its aggressive nature and tendency to metastasize quickly. In SCLC, the staging is typically classified into two groups: limited stage and extensive stage. Limited sta…
What is the role of the TNM staging system in small cell lung cancer?	The TNM staging system is a widely used framework for describing the extent or spread of cancer. In small cell lung cancer (SCLC), the TNM staging system helps classify the cancer based on factors such as tumor size, involvement of nearby lymph nodes, and the presence of metastasis. For SCLC, the TNM staging system is slightly different than non-small cell lung cancer. It primarily focuses on two…
What is the role of the TNM staging system in small cell lung cancer?	The TNM staging system is a widely used and internationally recognized system for classifying the extent and spread of cancer. However, it is primarily applicable to non-small cell lung cancer (NSCLC) rather than small cell lung cancer (SCLC). Small cell lung cancer behaves differently from NSCLC and tends to spread rapidly, often to distant sites, making it less amenable to the TNM staging syste…
What is the role of the TNM staging system in small cell lung cancer?	The TNM staging system is a standardized classification system used to describe the extent of cancer in relation to the primary tumor (T), regional lymph node involvement (N), and distant metastasis (M). However, in the case of small cell lung cancer (SCLC), a separate staging system is generally used known as the limited and extensive stage classification. In SCLC, the vast majority of cases at …
What is the role of the TNM staging system in small cell lung cancer?	The TNM staging system is a widely used cancer staging system that describes the extent of tumor spread based on three key factors: Tumor size and invasion (T), lymph node involvement (N), and presence of distant metastasis (M). However, the TNM staging system is not commonly used for small cell lung cancer (SCLC) because this type of cancer tends to spread rapidly and presents differently compar…
What is the role of the TNM staging system in small cell lung cancer?	The TNM staging system is a standardized method used to describe the extent or stage of cancer based on its tumor size (T), nodal involvement (N), and distant metastasis (M). However, in small cell lung cancer (SCLC), the TNM staging system is not commonly used, and an alternative staging system known as the Limited or Extensive Disease (LD/ED) staging system is typically employed. SCLC staging i…
What is the role of the TNM staging system in small cell lung cancer?	The TNM staging system is widely used in oncology to categorize the extent and spread of various types of cancers, including small cell lung cancer (SCLC). However, it is important to note that SCLC is usually staged using a simplified two-stage system: limited stage and extensive stage. For limited stage SCLC, the TNM staging system may still be used to describe the primary tumor (T), regional l…
What complications are associated with lung cancer?	Lung cancer is a complex disease that can lead to various complications. Here are some commonly associated complications: 1. Metastasis: Lung cancer can spread or metastasize to other parts of the body, such as the liver, bones, brain, or other organs. This can worsen the prognosis and limit treatment options. 2. Respiratory problems: Tumors in the lungs can obstruct the airways, leading to breat…
What complications are associated with lung cancer?	Lung cancer is a complex disease that can lead to several complications. Some of the common complications associated with lung cancer include: 1. Metastasis: Lung cancer can spread (metastasize) from the lungs to other parts of the body, such as the liver, brain, bones, or lymph nodes. This can lead to further health problems and affect the functioning of these organs. 2. Respiratory issues: As l…
What complications are associated with lung cancer?	Lung cancer is a potentially life-threatening malignancy that can cause various complications due to its impact on the respiratory system and spread to other parts of the body. Some of the complications associated with lung cancer include: 1. Respiratory problems: Lung cancer can obstruct the airways, leading to symptoms such as shortness of breath, wheezing, and chronic coughing. It can cause pn…
What complications are associated with lung cancer?	Lung cancer can lead to several complications, some of which are associated with the nature of the disease itself, while others can arise from the treatment or manifestation of advanced disease. Here are some common complications related to lung cancer: 1. Metastasis: Lung cancer can spread beyond the lungs to other parts of the body, such as the liver, bones, brain, or adrenal glands. This can c…
What complications are associated with lung cancer?	Lung cancer can lead to several complications, some of which include: 1. Metastasis: Lung cancer can spread (metastasize) to other parts of the body such as the liver, bones, brain, or other distant organs. This can cause additional symptoms and complications. 2. Respiratory complications: Lung tumors can block or narrow the airways, leading to symptoms such as shortness of breath, wheezing, or r…
What complications are associated with lung cancer?	Lung cancer can give rise to various complications both locally within the lungs and systemically throughout the body. Some of the complications associated with lung cancer include: 1. Metastasis: Lung cancer has a tendency to spread to other areas of the body, commonly the liver, bones, brain, and adrenal glands. The spread of cancer to these distant sites can lead to severe complications in tho…
What complications are associated with lung cancer?	Lung cancer can lead to various complications, some of which include: 1. Metastasis: Lung cancer can spread to other parts of the body, such as the liver, bones, brain, and lymph nodes, leading to secondary tumors and affecting their normal functioning. 2. Respiratory complications: Lung tumors can obstruct the airways, causing breathing difficulties, chronic cough, wheezing, and pneumonia. It ca…
What complications are associated with lung cancer?	Lung cancer can give rise to several complications, some of which include: 1. Metastasis: Lung cancer can spread (metastasize) to other parts of the body, including the bones, liver, brain, and adrenal glands, leading to further health problems and affecting multiple organ systems. 2. Respiratory complications: Lung cancer can cause respiratory issues such as shortness of breath, chronic cough, w…
What complications are associated with lung cancer?	Lung cancer can give rise to various complications, both as a direct consequence of the disease itself and as a result of its treatment. Some of the common complications associated with lung cancer include: 1. Metastasis: Lung cancer has a tendency to spread to other parts of the body, such as the bones, liver, brain, and adrenal glands. This can lead to additional symptoms, affect the functionin…
What complications are associated with lung cancer?	Lung cancer can cause various complications, both directly and indirectly. Some of the common complications associated with lung cancer include: 1. Metastasis: Lung cancer can spread or metastasize to other organs, such as the liver, bones, brain, or adrenal glands. This can lead to complications specific to the affected organ, impairing their normal function. 2. Respiratory problems: Lung cancer…
How is biopsy performed in the workup of small cell lung cancer?	Biopsy is an essential procedure in the workup of small cell lung cancer (SCLC) to confirm the diagnosis and determine the extent of the disease. There are a few different methods that can be used to obtain samples for biopsy: 1. Bronchoscopy: In this procedure, a thin, flexible tube with a light and camera (bronchoscope) is inserted through the nose or mouth, down the trachea, and into the lungs…
How is biopsy performed in the workup of small cell lung cancer?	Biopsy is an integral part of the workup for small cell lung cancer (SCLC). It helps confirm the diagnosis and provides important information about the tumor's characteristics and stage. There are several approaches for obtaining a biopsy in patients suspected of having SCLC: 1. Needle biopsy: This technique involves inserting a thin needle through the skin into the lung tumor to collect small ti…
How is biopsy performed in the workup of small cell lung cancer?	During the workup of small cell lung cancer (SCLC), a biopsy is performed to confirm the diagnosis and gather important information about the tumor. There are various methods of obtaining a tissue sample for biopsy, but the choice depends on factors such as tumor location, accessibility, and patient condition. Here are some common methods used for biopsy in SCLC: 1. Transbronchial biopsy: This is…
How is biopsy performed in the workup of small cell lung cancer?	A biopsy is an essential procedure in the workup of small cell lung cancer. There are different methods of performing a biopsy in suspected cases of small cell lung cancer, including: 1. Needle biopsy: This is a common technique where a fine needle is used to obtain a small tissue sample from the suspicious lung area. It can be performed under local anesthesia and guidance from imaging techniques…
How is biopsy performed in the workup of small cell lung cancer?	In the workup of small cell lung cancer (SCLC), a biopsy is typically performed to confirm the diagnosis and gather important information about the tumor. There are several methods used to obtain a tissue sample for biopsy in SCLC: 1. Needle Biopsy: This is a minimally invasive technique where a fine needle is inserted into the lung tumor under image guidance, such as CT scan or ultrasound. The n…
How is biopsy performed in the workup of small cell lung cancer?	Biopsy is an important component of the workup for small cell lung cancer (SCLC) for accurate diagnosis and characterization of the disease. There are a few different methods for performing a biopsy in the context of SCLC, including: 1. Transbronchial biopsy: This procedure involves inserting a flexible tube called a bronchoscope through the mouth or nose, down the windpipe, and into the lungs. T…
How is biopsy performed in the workup of small cell lung cancer?	In the workup of small cell lung cancer (SCLC), a biopsy is typically performed to obtain a tissue sample for accurate diagnosis and to determine the stage of the cancer. There are several ways in which a biopsy can be performed, depending on the specific circumstances and the location of the tumor. 1. Transbronchial Biopsy: This is the most common method for obtaining lung tissue. During a bronc…
How is biopsy performed in the workup of small cell lung cancer?	A biopsy is an important diagnostic procedure in the workup of small cell lung cancer (SCLC). There are several methods by which a biopsy can be performed to obtain a tissue sample for analysis: 1. Needle biopsy: This is a minimally invasive procedure where a thin needle is inserted through the skin and into the lung tissue to obtain a sample. There are two types of needle biopsies: fine-needle a…
How is biopsy performed in the workup of small cell lung cancer?	A biopsy is an essential procedure in the workup of small cell lung cancer (SCLC). There are different approaches to performing a biopsy to obtain a tissue sample for diagnosis and staging. The specific method chosen depends on many factors, including the size and location of the tumor. 1. Transbronchial biopsy: This is a common procedure performed during a bronchoscopy. A flexible tube called a …
How is biopsy performed in the workup of small cell lung cancer?	A biopsy is an essential diagnostic procedure used in the workup of small cell lung cancer (SCLC). There are different methods of obtaining a biopsy sample, depending on the location of the tumor: 1. Bronchoscopy: This is the most common method used for diagnosing SCLC. It involves inserting a flexible tube with a camera (bronchoscope) through the mouth or nose into the airways to visualize the l…
What are common sites of distant metastasis in lung cancer?	Lung cancer commonly spreads (metastasizes) to several sites in the body. The most common sites of distant metastasis in lung cancer include: 1. Lymph nodes: Lung cancer often spreads to regional lymph nodes first, including those located in the mediastinum (the area between the lungs) and the supraclavicular lymph nodes (located above the collarbone). 2. Bones: Bone metastasis is relatively comm…
What are common sites of distant metastasis in lung cancer?	Lung cancer frequently spreads to other parts of the body through a process called metastasis. The most common sites of distant metastasis in lung cancer include: 1. Lymph Nodes: The most common location for lung cancer metastasis is regional lymph nodes near the lungs, such as the mediastinal lymph nodes located in the center of the chest. 2. Bones: Lung cancer frequently spreads to bones, inclu…
What are common sites of distant metastasis in lung cancer?	In lung cancer, the most common sites of distant metastasis include the following: 1. Lymph nodes: Lymphatic spread is common, and lung cancer can metastasize to mediastinal lymph nodes, as well as those in other regions such as the supraclavicular, axillary, and abdominal lymph nodes. 2. Bones: Lung cancer can spread to bones, particularly the spine, ribs, hips, and long bones. Bone metastases c…
What are common sites of distant metastasis in lung cancer?	Lung cancer commonly metastasizes to several sites in the body. The most frequently affected sites of distant metastasis in lung cancer include: 1. Lymph nodes: Lymphatic spread is a common route of metastasis, and lung cancer often spreads to nearby regional lymph nodes before reaching more distant sites. 2. Liver: Metastasis to the liver is relatively common in lung cancer. It can occur through…
What are common sites of distant metastasis in lung cancer?	Lung cancer commonly metastasizes to several different sites in the body. The most common sites of distant metastasis for lung cancer include: 1. Lymph nodes: Lung cancer cells often spread to nearby lymph nodes first. Lymph nodes are part of the immune system and can be found in multiple regions of the body, including the chest, neck, and abdomen. 2. Liver: The liver receives blood from the lung…
What are common sites of distant metastasis in lung cancer?	Lung cancer is known for its ability to metastasize (spread) to other parts of the body, often through the bloodstream or lymphatic system. The most common sites of distant metastasis in lung cancer include: 1. The liver: Liver metastases are frequently observed in advanced stages of lung cancer. They can cause symptoms such as abdominal pain, jaundice (yellowing of the skin and eyes), and liver …
What are common sites of distant metastasis in lung cancer?	Lung cancer can spread to various sites in the body through a process known as distant metastasis. Common sites of distant metastasis in lung cancer include: 1. Lymph nodes: The local lymph nodes around the lungs are often the first sites to be affected by metastasis. 2. Bones: Lung cancer can spread to the bones, most commonly to the spine, hips, ribs, and long bones. 3. Liver: Metastasis to the…
What are common sites of distant metastasis in lung cancer?	In lung cancer, the most common sites of distant metastasis include: 1. Lymph nodes: The cancer cells can spread through lymphatic channels and often involve nearby lymph nodes, such as those in the mediastinum (the space between the lungs), supraclavicular area (above the collarbones), or on the opposite side of the chest. 2. Liver: Lung cancer can metastasize to the liver, leading to the format…
What are common sites of distant metastasis in lung cancer?	Lung cancer can potentially metastasize to various sites in the body. The most common sites of distant metastasis in lung cancer include: 1. Lymph nodes: Cancer cells can spread to nearby lymph nodes first, including those in the chest and neck. 2. Liver: Metastasis to the liver is relatively common in advanced lung cancer. This can happen through the bloodstream or direct invasion. 3. Bones: Lun…
What are common sites of distant metastasis in lung cancer?	Lung cancer has a tendency to spread (metastasize) to various organs and tissues throughout the body. Common sites of distant metastasis in lung cancer can include: 1. Lymph nodes: The regional lymph nodes near the lungs are often among the initial sites of metastasis for lung cancer. 2. Liver: The liver is a common distant site of spread for many types of cancer, including lung cancer. 3. Bones:…
How is lung cancer prevented?	Preventing lung cancer involves adopting certain lifestyle choices and avoiding exposure to risk factors known to contribute to the development of the disease. Here are some measures that can help prevent lung cancer: 1. Avoid tobacco smoke: The most important step is to avoid smoking and exposure to secondhand smoke. Tobacco smoking is the primary cause of lung cancer, accounting for the majorit…
How is lung cancer prevented?	Preventing lung cancer involves adopting certain preventive measures and making lifestyle choices that can minimize the risk. Here are some key strategies: 1. Stop smoking: The most effective way to prevent lung cancer is to quit smoking or never start smoking. Avoiding exposure to secondhand smoke is also crucial. 2. Avoid carcinogens: Minimize exposure to environmental carcinogens like radon ga…
How is lung cancer prevented?	Prevention plays a crucial role in reducing the risk of developing lung cancer. Here are some key strategies to help prevent lung cancer: 1. Tobacco cessation: The most effective way to prevent lung cancer is to avoid tobacco products. Both active smoking and exposure to secondhand smoke increase the risk significantly. If you smoke, quitting is the best investment in your health. Various resourc…
How is lung cancer prevented?	Preventing lung cancer involves implementing certain lifestyle choices and reducing exposure to risk factors. Here are some key measures that can help reduce the risk of developing lung cancer: 1. Avoid smoking: The most crucial step in preventing lung cancer is to avoid smoking and secondhand smoke. If you smoke, quitting is the best thing you can do to lower your risk significantly. It's never …
How is lung cancer prevented?	Preventing lung cancer involves a combination of behavioral and environmental changes. The primary risk factor for lung cancer is smoking, so the most effective way to prevent it is to never start smoking or to quit smoking if you are already a smoker. Here are some strategies for preventing lung cancer: 1. Avoid smoking: If you are a smoker, quitting smoking is the best step you can take to redu…
How is lung cancer prevented?	Lung cancer prevention primarily involves reducing exposure to risk factors, especially tobacco smoke. Here are some key steps to prevent lung cancer: 1. Avoid smoking: The most important preventive measure is to never start smoking. If you smoke, quitting is the best thing you can do for your health. Seek professional help, utilize support systems, and consider nicotine replacement therapies if …
How is lung cancer prevented?	Preventing lung cancer involves a combination of lifestyle changes and avoiding exposure to risk factors. Here are some important steps to reduce the risk of lung cancer: 1. Avoid tobacco: The most significant risk factor for lung cancer is smoking or exposure to secondhand smoke. Quitting smoking or never starting is the most effective way to prevent lung cancer. Seek support from healthcare pro…
How is lung cancer prevented?	Preventing lung cancer involves a combination of lifestyle changes and avoiding exposure to known risk factors. Here are some key steps to reduce the risk of developing lung cancer: 1. Avoid tobacco smoke: The most important preventive measure is to quit smoking if you are a smoker. In addition, it is crucial to avoid secondhand smoke as it can also increase the risk of developing lung cancer. 2.…
How is lung cancer prevented?	Preventing lung cancer involves adopting healthy lifestyle choices and minimizing exposure to risk factors. While it may not guarantee complete prevention, the following measures can significantly reduce the risk of developing lung cancer: 1. Avoid tobacco: The primary cause of lung cancer is smoking. Quitting smoking or never starting in the first place is the most effective way to prevent lung …
How is lung cancer prevented?	Preventing lung cancer involves adopting a multi-faceted approach that focuses on reducing exposure to risk factors and promoting healthy lifestyles. Here are some important steps for lung cancer prevention: 1. Avoid tobacco smoke: The most crucial preventive measure is to avoid smoking cigarettes, cigars, pipes, or any other tobacco products. If you are a smoker, quitting smoking is the single m…
What are recommendations for lung cancer screening?	Recommendations for lung cancer screening can vary depending on organizations and guidelines. However, the most widely accepted recommendations for lung cancer screening include: 1. Age and Smoking History: The primary criteria for lung cancer screening is typically a combination of age and smoking history. The recommendations often target individuals aged 55-80 years who have a history of heavy …
What are recommendations for lung cancer screening?	Lung cancer screening recommendations may vary depending on the organization or expert group providing the guidelines. However, here are some common recommendations: 1. Age and Smoking History: Screening is usually recommended for individuals between the ages of 55 and 80 who have a significant smoking history. This often includes people who have smoked at least 30 pack-years (number of packs smo…
What are recommendations for lung cancer screening?	Lung cancer screening is generally recommended for individuals who meet specific criteria. Here are the current recommendations for lung cancer screening: 1. Age and smoking history: The most common guideline for lung cancer screening is based on age and smoking history. The U.S. Preventive Services Task Force (USPSTF) suggests annual screening with low-dose computed tomography (LDCT) for individ…
What are recommendations for lung cancer screening?	Lung cancer screening recommendations may vary based on factors like age, smoking history, and overall health status. The most widely accepted guidelines for lung cancer screening are provided by organizations such as the United States Preventive Services Task Force (USPSTF) and the American Cancer Society. Here are some general recommendations: 1. USPSTF: The USPSTF recommends annual screening f…
What are recommendations for lung cancer screening?	The American Cancer Society (ACS) provides specific recommendations for lung cancer screening for individuals at high risk. Here are the current recommendations: 1. High-Risk Individuals: Lung cancer screening is suggested for adults aged 55 to 74 years who have a history of heavy smoking (defined as a smoking history of at least 30 pack-years - one pack-year is smoking an average of one pack of …
What are recommendations for lung cancer screening?	Lung cancer screening aims to detect lung cancer in its early stages when treatment options are more effective. The following recommendations can guide lung cancer screening: 1. High-Risk Individuals: Screening is generally recommended for adults aged 55-80 years who have a significant smoking history. This includes individuals who are current smokers or former smokers who have quit within the pa…
What are recommendations for lung cancer screening?	Lung cancer screening is primarily recommended for individuals who are considered at high risk for the disease. Here are the recommendations for lung cancer screening: 1. Age and Smoking History: The U.S. Preventive Services Task Force (USPSTF) recommends annual screening for lung cancer with low-dose computed tomography (LDCT) for individuals who meet the following criteria: - Age 50 to 80 years…
What are recommendations for lung cancer screening?	The American Cancer Society (ACS) provides recommendations for lung cancer screening. Here are their guidelines: 1. Screening Eligibility: The recommendations suggest annual lung cancer screening with a low-dose computed tomography (LDCT) scan for individuals who meet all of the following criteria: a. Age: Between 55 and 80 years. b. Smoking History: 30-pack years or more (calculated by multiplyi…
What are recommendations for lung cancer screening?	The American Cancer Society provides guidelines for lung cancer screening. The following recommendations are generally applicable for individuals who are at high risk of developing lung cancer: 1. Age and Smoking History: Lung cancer screening is typically recommended for individuals who are aged 55 to 74 years and have a history of heavy smoking. Heavy smoking is defined as a smoking history of …
What are recommendations for lung cancer screening?	The following are general recommendations for lung cancer screening, but it's important to consult with a healthcare professional for personalized advice: 1. High-risk individuals: Screening for lung cancer is typically recommended for individuals who are at high risk. This includes people aged 55-80, who have a 30-pack-year smoking history (meaning they smoked one pack a day for 30 years or two …
Who should be screened for non–small cell lung cancer?	Screening for non-small cell lung cancer (NSCLC) is typically recommended for individuals who are at high risk. The following groups are generally considered for screening: 1. Current or former heavy smokers: People aged 55-80 years with a smoking history of at least 30 pack-years (one pack-year is equivalent to smoking one pack of cigarettes daily for one year). Former smokers who have quit with…
Who should be screened for non–small cell lung cancer?	Screening for non-small cell lung cancer (NSCLC) is generally recommended for individuals who are at high risk of developing the disease. The United States Preventive Services Task Force (USPSTF) specifically recommends annual screening for NSCLC with low-dose computed tomography (LDCT) in adults aged 50 to 80 years who have a 20 pack-year smoking history and currently smoke or have quit within t…
Who should be screened for non–small cell lung cancer?	Screening for non-small cell lung cancer (NSCLC) is generally recommended for individuals who have an increased risk of developing the disease. The following groups of people should be considered for NSCLC screening: 1. High-risk individuals: Adults aged 55-80 years who have a significant smoking history are considered high-risk individuals. Typically, someone who has smoked at least a pack of ci…
Who should be screened for non–small cell lung cancer?	Non-small cell lung cancer (NSCLC) is the most common type of lung cancer. Screening for NSCLC is typically recommended for individuals who are at high risk for developing this disease. The United States Preventive Services Task Force (USPSTF) provides guidelines for lung cancer screening, which include the following criteria: 1. Age: Screening is recommended for adults aged 50 to 80 years. 2. Sm…
Who should be screened for non–small cell lung cancer?	Screening for non-small cell lung cancer (NSCLC) is recommended for individuals at high risk for developing this type of cancer. The following groups typically benefit from NSCLC screening: 1. Age and smoking history: The United States Preventive Services Task Force (USPSTF) recommends annual screening with low-dose computed tomography (LDCT) for individuals who meet the following criteria: - Adu…
Who should be screened for non–small cell lung cancer?	Screening for non-small cell lung cancer (NSCLC) is generally recommended for certain individuals who are at high risk of developing the disease. The most widely accepted approach for NSCLC screening is low-dose computed tomography (LDCT). The following groups should be considered for NSCLC screening: 1. Current or former heavy smokers: Screening is typically recommended for individuals aged 55 t…
Who should be screened for non–small cell lung cancer?	Screening for non-small cell lung cancer (NSCLC) is recommended for individuals who have an increased risk of developing the disease. The United States Preventive Services Task Force (USPSTF) provides specific guidelines on who should undergo lung cancer screening. According to their recommendations, the following individuals should be screened: 1. Age range: Individuals aged 50 to 80 years. 2. S…
Who should be screened for non–small cell lung cancer?	The American Cancer Society recommends that individuals who are at high risk for non-small cell lung cancer (NSCLC) should be screened. The following criteria are typically used to identify high-risk individuals: 1. Age: Individuals between the ages of 55 and 80 are most likely to benefit from lung cancer screening. 2. Smoking history: Individuals who have a significant smoking history (current s…
Who should be screened for non–small cell lung cancer?	Screening for non-small cell lung cancer (NSCLC) is recommended for individuals who meet specific criteria. The most commonly utilized screening method for NSCLC is low-dose computed tomography (LDCT) scanning, which involves taking multiple X-ray images to create detailed images of the lungs. The United States Preventive Services Task Force (USPSTF) recommends annual screening for NSCLC with LDC…
Who should be screened for non–small cell lung cancer?	Screening for non-small cell lung cancer (NSCLC) is typically recommended for individuals who meet specific criteria, as early detection can improve outcomes. The following groups are typically considered for screening: 1. Age and History: Current guidelines suggest screening for individuals aged 55 to 80 years who have a history of significant smoking. This includes current smokers or individual…
What are the screening guidelines on small cell lung cancer?	Screening guidelines for small cell lung cancer (SCLC) involve the use of low-dose computed tomography (CT) for individuals at high risk of developing lung cancer. Here are some general recommendations: 1. Age and Smoking History: The most important risk factor for developing SCLC is a history of smoking. The guidelines often recommend screening for those aged 55-80 years who have a 30-pack-year …
What are the screening guidelines on small cell lung cancer?	The screening guidelines for small cell lung cancer (SCLC) vary depending on the organization and medical guidelines being followed. However, it's important to note that most guidelines do not recommend routine screening for SCLC in the general population who are asymptomatic. Here are some key points regarding screening for SCLC: 1. High-risk individuals: Screening might be considered for indivi…
What are the screening guidelines on small cell lung cancer?	The screening guidelines for small cell lung cancer (SCLC) primarily focus on individuals who are at high risk of developing this type of lung cancer. Since SCLC is often aggressive and spreads rapidly, early detection is crucial for better treatment outcomes. However, it's important to note that there is currently no widely accepted screening method that has been proven effective specifically fo…
What are the screening guidelines on small cell lung cancer?	Screening guidelines for small cell lung cancer (SCLC) focus on high-risk individuals who are more likely to develop this type of lung cancer. Currently, there are no specific screening recommendations for SCLC like there are for non-small cell lung cancer (NSCLC). However, I can provide some information on risk factors and existing lung cancer screening guidelines: 1. Risk Factors for SCLC: Alth…
What are the screening guidelines on small cell lung cancer?	Screening guidelines for small cell lung cancer (SCLC) vary depending on different factors such as age, risk factors, and medical history. However, it is important to note that currently, there are no widely recommended screening tests specifically for SCLC. This is because SCLC is an aggressive type of lung cancer that tends to grow and spread rapidly, making it difficult to detect at an early s…
What are the screening guidelines on small cell lung cancer?	Screening guidelines for small cell lung cancer (SCLC) may vary based on different organizations and medical societies. However, it's important to note that the primary method for detecting lung cancer, including SCLC, remains low-dose computed tomography (LDCT) screening. Here are some general recommendations: 1. United States Preventive Services Task Force (USPSTF): - The USPSTF recommends annu…
What are the screening guidelines on small cell lung cancer?	Screening guidelines for small cell lung cancer focus primarily on early detection in high-risk individuals. However, it's important to note that small cell lung cancer is typically aggressive and has a higher tendency to spread at the time of diagnosis compared to non-small cell lung cancer. The American Cancer Society (ACS) and the United States Preventive Services Task Force (USPSTF) have not …
What are the screening guidelines on small cell lung cancer?	Screening guidelines for small cell lung cancer (SCLC) are primarily focused on early detection and are intended for individuals at high risk of developing the disease. The American Cancer Society (ACS) does not recommend routine screening for lung cancer in the general population, including SCLC. Nevertheless, it is essential to consult with a healthcare professional, as they can provide persona…
What are the screening guidelines on small cell lung cancer?	The screening guidelines for small cell lung cancer (SCLC) vary depending on the organization and professional consensus. However, it is important to note that routine screening for SCLC is not currently recommended for the general population. This is due to a lack of evidence demonstrating the effectiveness of screening in reducing mortality. For individuals who are considered at high risk, such…
What are the screening guidelines on small cell lung cancer?	Screening guidelines for small cell lung cancer (SCLC) primarily focus on early detection in individuals who are at higher risk due to specific factors. However, it's important to note that currently, there are no widely accepted screening tests specifically for SCLC. Here are some key factors that may increase an individual's risk for developing SCLC: 1. Smoking: The primary risk factor for SCLC…
What are the treatment options for non–small cell lung cancer?	The treatment options for non-small cell lung cancer (NSCLC) depend on various factors such as the stage and extent of the disease, the patient's overall health, and individual preferences. The primary treatment modalities for NSCLC include: 1. Surgery: Suitable for early-stage NSCLC, surgery involves removing the tumor along with some surrounding healthy tissue. It may involve either a wedge res…
What are the treatment options for non–small cell lung cancer?	The treatment options for non-small cell lung cancer (NSCLC) depend on several factors, including the stage of the cancer, overall health of the patient, presence of specific genetic mutations, and patient preferences. Here are some common treatment options for NSCLC: 1. Surgery: If the tumor is localized and hasn't spread extensively, surgical removal of the tumor along with nearby lymph nodes m…
What are the treatment options for non–small cell lung cancer?	The treatment options for non-small cell lung cancer (NSCLC) can vary based on several factors including the stage of the cancer, the location and size of the tumor, the presence of specific genetic mutations, and the overall health of the patient. Here are some common treatment options for NSCLC: 1. Surgery: If the cancer is localized and hasn't spread extensively, surgical removal of the tumor …
What are the treatment options for non–small cell lung cancer?	The treatment options for non-small cell lung cancer (NSCLC) depend on various factors such as the stage of the cancer, overall health of the patient, and specific tumor characteristics. Here are some of the commonly used treatment approaches for NSCLC: 1. Surgery: Surgery involves the removal of the tumor and nearby healthy tissue. It may be an option for early-stage NSCLC if the tumor is locali…
What are the treatment options for non–small cell lung cancer?	The treatment options for non-small cell lung cancer (NSCLC) depend on various factors, such as the stage of cancer, tumor characteristics, overall health of the patient, and patient preferences. Here are some common treatment modalities used for NSCLC: 1. Surgery: This involves removing the tumor along with nearby lymph nodes. It is usually an option for early-stage NSCLC and can be curative in …
What are the treatment options for non–small cell lung cancer?	The treatment options for non-small cell lung cancer (NSCLC) primarily depend on several factors, including the stage of the cancer, the overall health of the patient, genetic mutations present in the tumor, and individual preferences. Some commonly used treatment modalities include: 1. Surgery: Surgical options include removing the tumor and surrounding lymph nodes, potentially part of a lung (l…
What are the treatment options for non–small cell lung cancer?	The treatment options for non-small cell lung cancer (NSCLC) primarily depend on the stage of the disease, the overall health of the patient, and other individual factors. Here are some common treatment modalities used in the management of NSCLC: 1. Surgery: Surgical removal of the tumor is often recommended for early-stage NSCLC. Depending on the extent of the disease, either a wedge resection, …
What are the treatment options for non–small cell lung cancer?	The treatment options for non-small cell lung cancer (NSCLC) primarily depend on the stage of the cancer, overall health of the patient, and the specific characteristics of the tumor. Common treatment modalities include: 1. Surgery: If the cancer is localized and has not spread extensively, surgical removal of the tumor may be recommended. This may involve removing a portion of the lung (lobectom…
What are the treatment options for non–small cell lung cancer?	The treatment options for non-small cell lung cancer (NSCLC) depend on several factors such as the stage of the cancer, the size and location of the tumor, the overall health of the patient, and whether the cancer has spread beyond the lungs. Here are some common treatment options for NSCLC: 1. Surgery: Surgery involves removing the tumor and nearby tissues. It is an option for early-stage NSCLC,…
What are the treatment options for non–small cell lung cancer?	The treatment options for non-small cell lung cancer (NSCLC) depend on various factors, including the stage of the cancer, the location and size of the tumor, the overall health of the patient, and specific genetic characteristics of the cancer cells. Here are some common treatment options for NSCLC: 1. Surgery: Surgery may be considered for early-stage NSCLC to remove the tumor along with nearby…
What are the treatment options for non–small cell lung cancer by stage?	The treatment options for non-small cell lung cancer (NSCLC) depend on the stage of the disease. Here are the treatment options based on each stage: 1. Stage 0: At this stage, the cancer is still localized within the lining of the lung and has not spread. The main treatment is surgery to remove the tumor. This surgical procedure is usually a lobectomy, where a portion of the lung containing the t…
What are the treatment options for non–small cell lung cancer by stage?	The treatment options for non-small cell lung cancer (NSCLC) vary based on the stage and other factors. Here are some common treatment approaches by stage: 1. Stage 0: For early-stage NSCLC that hasn't spread beyond the lining of the lung, the main treatment is usually surgery to remove the cancerous cells. This may involve a wedge resection, segmentectomy, or lobectomy. 2. Stages I and II: These…
What are the treatment options for non–small cell lung cancer by stage?	The treatment options for non-small cell lung cancer (NSCLC) vary depending on the stage of the disease. Here is a general overview of the treatment options by stage: Stage 0: This stage indicates that cancer cells are only present in the lining of the lung and have not spread to nearby tissues or lymph nodes. Treatment options usually include surgery to remove the tumor, usually through minimall…
What are the treatment options for non–small cell lung cancer by stage?	The treatment options for non-small cell lung cancer (NSCLC) depend on the stage of the disease. NSCLC is staged based on the tumor size, location, lymph node involvement, and presence of metastasis. The stages are generally categorized as follows: 1. Stage I: The cancer is confined to the lung and has not spread to lymph nodes or other organs. Treatment options may include: - Surgery: The tumor …
What are the treatment options for non–small cell lung cancer by stage?	Treatment options for non-small cell lung cancer (NSCLC) vary based on the stage of the cancer. The following are the general treatment approaches for each stage: 1. Stage 0: In this stage, the cancer is limited to the lining of the lung and has not spread deeper or to other parts of the body. Treatment often involves surgery to remove the affected area, typically through a procedure called a wed…
What are the treatment options for non–small cell lung cancer by stage?	The treatment options for non-small cell lung cancer (NSCLC) vary depending on the stage of the disease. NSCLC is generally categorized into four stages: Stage I, II, III, and IV. Here are the treatment options commonly used for each stage: 1. Stage I: In this early stage, when the cancer is confined to the lungs and has not spread to nearby lymph nodes or distant sites, the primary treatment opt…
What are the treatment options for non–small cell lung cancer by stage?	The treatment options for non-small cell lung cancer (NSCLC) vary based on the stage of the disease. Here is an overview of the general treatment options for each stage of NSCLC: 1. Stage I: In this early stage, the cancer is localized and has not spread to nearby lymph nodes or distant organs. Treatment options may include: - Surgery: The primary treatment option for stage I NSCLC is surgical re…
What are the treatment options for non–small cell lung cancer by stage?	The treatment options for non-small cell lung cancer (NSCLC) vary based on the stage of the disease. The stages of NSCLC are typically classified as follows: 1. Stage I: In this stage, the cancer is limited to the lung and has not spread to lymph nodes or distant organs. - Treatment options: Surgery is often the primary treatment for stage I NSCLC, where the tumor is removed along with nearby lym…
What are the treatment options for non–small cell lung cancer by stage?	The treatment options for non-small cell lung cancer (NSCLC) vary based on the stage of the disease. Here is an overview of treatment options for each stage: 1. Stage 0 and Stage I: In early stages, surgical removal of the tumor is the primary treatment option. This can be done through a lobectomy (removal of the entire lobe of the lung), segmentectomy (removal of a portion of the lung), or wedge…
What are the treatment options for non–small cell lung cancer by stage?	The treatment options for non-small cell lung cancer (NSCLC) vary based on the stage of the disease. NSCLC is divided into four stages: stage I, stage II, stage III, and stage IV. The following are some common treatment approaches for each stage: 1. Stage I NSCLC: - Surgery: The primary treatment option for early-stage NSCLC involves surgical removal of the tumor, often combined with lymph node d…
What is the role of surgery in the treatment of non–small cell lung cancer?	Surgery plays a crucial role in the treatment of non-small cell lung cancer (NSCLC), particularly in the early stages of the disease when the tumor is localized and has not spread extensively. The primary goal of surgery is to remove the tumor along with surrounding lymph nodes to achieve a cure or provide long-term survival. Surgical treatment options for NSCLC depend on various factors, includi…
What is the role of surgery in the treatment of non–small cell lung cancer?	Surgery plays a crucial role in the treatment of non-small cell lung cancer (NSCLC), which is the most common type of lung cancer. The primary goal of surgery in NSCLC is to completely remove the tumor, along with any nearby lymph nodes that may be affected. The extent of surgery depends on the stage and location of the disease. For early-stage NSCLC (stages I and II), surgery is often the primar…
What is the role of surgery in the treatment of non–small cell lung cancer?	Surgery plays a critical role in the treatment of non-small cell lung cancer (NSCLC) when the tumor is confined to the lung and has not spread to other areas of the body. The main goal of surgery in this scenario is to remove the tumor along with the nearby lymph nodes. The surgical treatment for NSCLC is known as a lobectomy, which involves the removal of the entire lobe of the lung where the tu…
What is the role of surgery in the treatment of non–small cell lung cancer?	Surgery plays a crucial role in the treatment of non-small cell lung cancer (NSCLC), particularly in early-stage cases. The primary goal of surgery is to remove the tumor and surrounding tissue to achieve a complete resection. This procedure can potentially cure the patient if the cancer has not spread beyond the lungs. Surgical treatment options for NSCLC depend on various factors, including tum…
What is the role of surgery in the treatment of non–small cell lung cancer?	Surgery plays an essential role in the treatment of non-small cell lung cancer (NSCLC), particularly in early-stage disease. The primary goal of surgery is to remove the tumor and any potentially affected nearby lymph nodes. When NSCLC is diagnosed at an early stage (stage I or II) and the patient is medically fit, surgical resection is often the treatment of choice. Surgery for NSCLC typically i…
What is the role of surgery in the treatment of non–small cell lung cancer?	Surgery plays a crucial role in the treatment of non–small cell lung cancer (NSCLC). It is considered the mainstay of treatment for early-stage NSCLC, particularly for patients with localized disease. The primary goal of surgery is to remove the tumor and any nearby lymph nodes to achieve complete tumor resection. Surgical intervention may involve removing a portion of the lung (lobectomy) or the…
What is the role of surgery in the treatment of non–small cell lung cancer?	Surgery plays a crucial role in the treatment of non-small cell lung cancer (NSCLC) when the tumor is localized and resectable. The primary goal of surgery in NSCLC is to achieve a complete resection by removing the tumor along with a margin of healthy lung tissue. This can potentially result in a cure or long-term survival for patients. Surgical treatment options for NSCLC include: 1. Lobectomy:…
What is the role of surgery in the treatment of non–small cell lung cancer?	Surgery plays a significant role in the treatment of non-small cell lung cancer (NSCLC), especially in the early stages of the disease. Here are some key points regarding the role of surgery in treating NSCLC: 1. Early-stage NSCLC: Surgery is the preferred treatment for early-stage NSCLC, where the cancer is confined to the lungs and has not spread to nearby lymph nodes or distant organs. The goa…
What is the role of surgery in the treatment of non–small cell lung cancer?	Surgery plays a critical role in the treatment of non-small cell lung cancer (NSCLC). It is often the primary curative treatment option for early-stage NSCLC. Surgery aims to remove the tumor along with the surrounding lymph nodes to increase the chances of complete removal of the cancer and improve the patient's long-term survival. For patients with early-stage NSCLC, specifically stage I or II …
What is the role of surgery in the treatment of non–small cell lung cancer?	Surgery plays a crucial role in the treatment of non-small cell lung cancer (NSCLC). It is typically recommended for patients who have early-stage NSCLC or localized tumors that haven't spread extensively beyond the lung. The goals of surgery in NSCLC treatment include: 1. Curative intent: Surgery aims to remove the tumor completely, along with any nearby lymph nodes that may harbor cancer cells.…
What is the standard surgical approach for treatment of non–small cell lung cancer?	The standard surgical approach for the treatment of non-small cell lung cancer (NSCLC) depends on several factors, including the tumor stage, location, and the overall health of the patient. The most common surgical procedures for NSCLC include: 1. Lobectomy: This procedure involves removing the entire lobe of the lung that contains the tumor. Lobectomy is the preferred approach for tumors locate…
What is the standard surgical approach for treatment of non–small cell lung cancer?	The standard surgical approach for the treatment of non-small cell lung cancer (NSCLC) is called a lobectomy. This procedure involves the removal of the affected lobe of the lung where the tumor is located. In some cases, when the tumor is very small, a wedge resection may be performed, which involves removing just a small portion of the lung. During a lobectomy, the surgeon makes an incision in …
What is the standard surgical approach for treatment of non–small cell lung cancer?	The standard surgical approach for the treatment of non-small cell lung cancer (NSCLC) depends on various factors such as the stage and location of the tumor, as well as the overall health of the patient. The primary goal of surgery is usually to completely remove the tumor and any affected nearby lymph nodes. The most common surgical procedure for NSCLC is called a lobectomy, where the entire lo…
What is the standard surgical approach for treatment of non–small cell lung cancer?	The surgical approach for the treatment of non-small cell lung cancer (NSCLC) typically involves resecting the tumor, along with some surrounding healthy tissue, through a procedure called pulmonary lobectomy. This procedure removes the entire lobe of the lung where the tumor is located. However, the specific surgical approach can vary depending on various factors such as the stage of the cancer,…
What is the standard surgical approach for treatment of non–small cell lung cancer?	The standard surgical approach for the treatment of non-small cell lung cancer (NSCLC) is called a lobectomy. A lobectomy involves the removal of the entire lobe of the lung where the cancer is located. This procedure is typically performed when the tumor is confined to a single lobe and has not spread to other parts of the lung or distant organs. During a lobectomy, a surgeon makes an incision i…
What is the standard surgical approach for treatment of non–small cell lung cancer?	The standard surgical approach for the treatment of non-small cell lung cancer (NSCLC) depends on several factors such as the stage, size, and location of the tumor, as well as the patient's overall health. However, the primary surgical option for early-stage NSCLC is typically a procedure called lobectomy. Lobectomy involves the removal of the entire lobe of the lung affected by cancer, along wi…
What is the standard surgical approach for treatment of non–small cell lung cancer?	The standard surgical approach for the treatment of non-small cell lung cancer (NSCLC) is referred to as lobectomy, which involves the removal of the affected lobe of the lung. This procedure aims to completely remove the tumor along with surrounding lymph nodes to ensure the best chance for long-term survival. During a lobectomy, the surgeon makes an incision in the chest and carefully removes t…
What is the standard surgical approach for treatment of non–small cell lung cancer?	The standard surgical approach for the treatment of non-small cell lung cancer (NSCLC) is typically a procedure called lobectomy. This involves the removal of the affected lobe of the lung, along with the corresponding lymph nodes in the chest. Lobectomy is considered the preferred surgical treatment for localized NSCLC, as it offers the best chance of cure and long-term survival. In cases where …
What is the standard surgical approach for treatment of non–small cell lung cancer?	The surgical approach for non-small cell lung cancer (NSCLC) depends on various factors, such as the stage and location of the tumor, as well as the patient's overall health. The primary aim of surgery is to remove the cancerous tumor and any nearby lymph nodes while preserving as much lung function as possible. There are several standard surgical approaches for NSCLC, including: 1. Lobectomy: Th…
What is the standard surgical approach for treatment of non–small cell lung cancer?	The standard surgical approach for the treatment of non-small cell lung cancer (NSCLC) is called a lobectomy. A lobectomy involves the removal of the entire lobe of the lung affected by the tumor. This procedure may be performed using open surgery or minimally invasive techniques such as video-assisted thoracoscopic surgery (VATS). During a lobectomy, the surgeon removes the tumor along with the …
What are the potential complications following non-small lung cancer surgery?	Following non-small cell lung cancer surgery, there can be several potential complications, as with any major surgical procedure. Here are some of the common complications that could arise: 1. Infection: Surgical site infections can occur, which may require antibiotic treatment. 2. Bleeding: Excessive bleeding during or after surgery may necessitate further interventions or blood transfusions. 3.…
What are the potential complications following non-small lung cancer surgery?	Following non-small cell lung cancer surgery, there are several potential complications that may arise. Complications can vary depending on the individual patient and the extent of the surgery performed. Some of the possible complications include: 1. Infection: Surgical site infections can occur, leading to redness, swelling, and increased pain at the incision site. In severe cases, a deep-seated…
What are the potential complications following non-small lung cancer surgery?	Following surgery for non-small cell lung cancer, there can be potential complications. Some common complications include: 1. Infection: Infections can occur in the lungs (pneumonia) or at the incision site. Antibiotics are often given before and after surgery to prevent infections. 2. Bleeding: Although rare, excessive bleeding can occur during or after surgery. Surgeons take precautions to cont…
What are the potential complications following non-small lung cancer surgery?	While every individual's situation may vary, there are several potential complications that can arise following non-small cell lung cancer surgery. Some of the common complications include: 1. Infection: Surgical procedures can sometimes result in infections at the surgical site or within the lungs, leading to fever, pain, and difficulty in breathing. Antibiotics may be required to treat such inf…
What are the potential complications following non-small lung cancer surgery?	Following non-small cell lung cancer surgery, there are several potential complications that can occur. These complications can vary depending on various factors including the extent of the surgery, individual health conditions, and the presence of other comorbidities. Some potential complications may include: 1. Infection: Postoperative infections can develop in the lung or the surgical site. An…
What are the potential complications following non-small lung cancer surgery?	Following non-small cell lung cancer surgery, there are several potential complications that could occur. These can include: 1. Infection: Surgical procedures carry a risk of infection, including pneumonia or wound infections. Proper antibiotic prophylaxis and post-operative care help reduce this risk. 2. Air leaks: After surgery, air may leak from the lungs into the chest cavity. Usually, this r…
What are the potential complications following non-small lung cancer surgery?	After undergoing non-small cell lung cancer (NSCLC) surgery, there are several potential complications that individuals may experience. It's important to note that the specific risks and complications can vary depending on various factors such as the type and stage of cancer, the individual's overall health, and the specific surgical procedure performed. Here are some potential complications that…
What are the potential complications following non-small lung cancer surgery?	Following surgery for non-small cell lung cancer (NSCLC), there are several potential complications that can arise. These complications may include but are not limited to: 1. Infections: Postoperative infections, such as pneumonia or wound infections, can occur and may require additional medical treatment with antibiotics. 2. Air leaks: Air leaks happen when air escapes from the lungs into the ch…
What are the potential complications following non-small lung cancer surgery?	Following non-small cell lung cancer surgery, there can be potential complications, which vary in severity depending on the individual and the specific procedure performed. Some possible complications include: 1. Infection: Surgical sites can become infected, leading to complications such as pneumonia, wound infections, or empyema (pus accumulation in the chest cavity). 2. Bleeding: Though uncomm…
What are the potential complications following non-small lung cancer surgery?	Following non-small cell lung cancer surgery, there can be several potential complications that can arise. These complications may include: 1. Infection: Surgical site infections can occur, leading to localized pain, fever, wound drainage, and increased redness or swelling around the incision site. 2. Pneumonia: Lung surgery can weaken the patient's lungs, making them more susceptible to developi…
How is non–small cell lung cancer treated in patients who cannot undergo resection?	Non-small cell lung cancer (NSCLC) treatment options for patients who cannot undergo resection depend on various factors such as the stage of cancer, overall health, and patient preferences. Here are some common approaches: 1. Radiation Therapy: High-energy X-rays or other radiation techniques are used to kill cancer cells. Radiation therapy can be used as the primary treatment for early-stage tu…
How is non–small cell lung cancer treated in patients who cannot undergo resection?	Non-small cell lung cancer (NSCLC) is treated in patients who cannot undergo resection (surgery) through various alternative treatment modalities. The options depend on several factors, including the stage of the cancer, overall health of the patient, and individual characteristics. Here are some common treatment approaches for non-resectable NSCLC: 1. Radiation Therapy: High-energy X-rays or oth…
How is non–small cell lung cancer treated in patients who cannot undergo resection?	Non-small cell lung cancer (NSCLC) treatment options for patients who cannot undergo resection (surgical removal) vary depending on several factors, including the stage of cancer, overall health of the patient, and the presence of specific mutations or biomarkers. Here are some common treatment approaches for NSCLC when resection is not possible: 1. Radiation therapy: This involves using high-ene…
How is non–small cell lung cancer treated in patients who cannot undergo resection?	Non-small cell lung cancer (NSCLC) treatment for patients who cannot undergo resection depends on several factors, such as the stage of cancer, overall health, and individual preferences. Here are some common treatment options: 1. Radiation therapy: It uses high-energy beams to target and kill cancer cells. External beam radiation is typically used for localized tumors, whereas stereotactic body …
How is non–small cell lung cancer treated in patients who cannot undergo resection?	Non-small cell lung cancer (NSCLC) treatment options vary depending on the stage of cancer and the patient's overall health. If surgery (resection) is not a viable option due to various reasons, alternative treatments may still be available. Here are some common treatment approaches for NSCLC patients who cannot undergo resection: 1. Radiation therapy: High-energy X-rays or other forms of radiati…
How is non–small cell lung cancer treated in patients who cannot undergo resection?	In patients with non-small cell lung cancer (NSCLC) who cannot undergo surgical resection, several treatment options are available. The choice of treatment depends on several factors, including the stage of the cancer, overall health status of the patient, presence of specific genetic mutations, and the patient's preferences. Here are some common treatment options for such patients: 1. Radiation …
How is non–small cell lung cancer treated in patients who cannot undergo resection?	Non-small cell lung cancer (NSCLC) treatment options for patients who cannot undergo resection (surgery) depend on several factors, including the stage of cancer, patient's overall health, and specific characteristics of the tumor. Here are some common treatment approaches for NSCLC patients who are not suitable candidates for surgery: 1. Radiation therapy: This involves using high-energy X-rays …
How is non–small cell lung cancer treated in patients who cannot undergo resection?	When patients with non-small cell lung cancer (NSCLC) cannot undergo resection (surgical removal of the tumor), other treatment modalities are available. The selection of treatment depends on various factors including disease stage, the overall health of the patient, and specific tumor characteristics. Here are some common treatment options for NSCLC patients who are not surgical candidates: 1. R…
How is non–small cell lung cancer treated in patients who cannot undergo resection?	When patients with non-small cell lung cancer (NSCLC) cannot undergo surgical resection, there are several alternative treatment options available. The course of treatment largely depends on the stage of the cancer and the overall health of the patient. Here are some common treatment approaches: 1. Radiation therapy: This involves using high-energy X-rays or other types of radiation to destroy ca…
How is non–small cell lung cancer treated in patients who cannot undergo resection?	Non-small cell lung cancer (NSCLC) treatment for patients who cannot undergo resection typically depends on various factors such as the extent and location of the tumor, overall health, and patient preferences. Here are some common treatment options: 1. Radiation therapy: High-energy X-rays or other types of radiation are used to target and destroy cancer cells. This can be given externally (exte…
What is the role of medications in the treatment of non–small cell lung cancer?	Medications play a significant role in the treatment of non-small cell lung cancer (NSCLC), which is the most common type of lung cancer. The specific medications prescribed depend on various factors such as the stage of the cancer, its characteristics, and the patient's overall health. Here are some roles medications play in NSCLC treatment: 1. Chemotherapy: Anti-cancer drugs are used to kill ca…
What is the role of medications in the treatment of non–small cell lung cancer?	Medications play a significant role in the treatment of non-small cell lung cancer (NSCLC). There are several types of medications used, each with its specific purpose and mode of action. The choice of medication depends on the stage and type of NSCLC, as well as the patient's overall health. 1. Chemotherapy: Chemotherapy drugs are often used in NSCLC treatment, particularly in advanced stages. T…
What is the role of medications in the treatment of non–small cell lung cancer?	Medications play a crucial role in the treatment of non-small cell lung cancer (NSCLC). The specific medications used depend on the stage of the cancer and other individual factors. Here are some important medication options: 1. Chemotherapy: These drugs destroy rapidly dividing cancer cells and can be used at various stages of NSCLC. They may be given before surgery (neoadjuvant), after surgery …
What is the role of medications in the treatment of non–small cell lung cancer?	Medications play a crucial role in the treatment of non-small cell lung cancer (NSCLC). Depending on the stage, type, and other factors of the cancer, different medications may be used. Here are some important roles that medications can have in NSCLC treatment: 1. Systemic therapy: Medications, such as chemotherapy, targeted therapy, and immunotherapy, can be used to treat NSCLC that has spread b…
What is the role of medications in the treatment of non–small cell lung cancer?	Medications play a crucial role in the treatment of non-small cell lung cancer (NSCLC). The specific medications prescribed depend on various factors such as the stage of the cancer, the presence of specific mutations, and the overall health of the patient. Here are some common types of medications used in the treatment of NSCLC: 1. Chemotherapy: These medications kill rapidly dividing cancer cel…
What is the role of medications in the treatment of non–small cell lung cancer?	Medications play a significant role in the treatment of non–small cell lung cancer (NSCLC). The specific medications used depend on various factors, including the stage of the cancer, the presence of certain genetic mutations, and the overall health of the patient. Here are some common types of medications used in the treatment of NSCLC: 1. Chemotherapy: This involves the administration of drugs …
What is the role of medications in the treatment of non–small cell lung cancer?	Medications play a crucial role in the treatment of non-small cell lung cancer (NSCLC). The specific medications used depend on various factors, such as the stage and subtype of the cancer, the patient's overall health, and genomic characteristics of the tumor. Commonly used medications for NSCLC include: 1. Chemotherapy: Traditional chemotherapy drugs, such as cisplatin, carboplatin, and paclita…
What is the role of medications in the treatment of non–small cell lung cancer?	Medications play a crucial role in the treatment of non-small cell lung cancer (NSCLC). The specific medications used depends on several factors, including the stage of the disease, the presence of specific genetic mutations, and individual patient characteristics. Here are some key medication options: 1. Chemotherapy: Traditional chemotherapy drugs, such as platinum-based agents (cisplatin, carb…
What is the role of medications in the treatment of non–small cell lung cancer?	Medications play a crucial role in the treatment of non-small cell lung cancer (NSCLC). The specific medications used depend on various factors, such as the stage and characteristics of the tumor, the overall health of the patient, and the treatment goals. Here are some important medications commonly used in the treatment of NSCLC: 1. Chemotherapy: Chemotherapy drugs work by killing rapidly divid…
What is the role of medications in the treatment of non–small cell lung cancer?	Medications play a vital role in the treatment of non-small cell lung cancer (NSCLC). They are commonly used in different ways to target and control cancer growth, manage symptoms, and improve overall survival rates. The specific medications used depend on the stage and characteristics of the cancer, as well as individual patient factors. Here are some key approaches in the treatment of NSCLC: 1.…
Which medications in the drug class are used in the treatment of Non-Small Cell Lung Cancer?	Several medications are used in the treatment of Non-Small Cell Lung Cancer (NSCLC), which is the most common type of lung cancer. The choice of medication depends on various factors such as the stage of cancer, subtype of NSCLC, and individual patient characteristics. Some common drug classes used in the treatment of NSCLC include: 1. Chemotherapy: Drugs like platinum-based agents (cisplatin, ca…
Which medications in the drug class are used in the treatment of Non-Small Cell Lung Cancer?	Several medications in different drug classes are used in the treatment of Non-Small Cell Lung Cancer (NSCLC). The choice of medication depends on various factors such as the stage of the cancer, genetic mutations, and individual patient characteristics. Here are some of the commonly used drug classes for the treatment of NSCLC: 1. Cytotoxic Chemotherapy: These drugs kill cancer cells by interfer…
Which medications in the drug class are used in the treatment of Non-Small Cell Lung Cancer?	Non-Small Cell Lung Cancer (NSCLC) is typically treated using a combination of different therapeutic modalities, which may include surgery, radiation therapy, targeted therapy, immunotherapy, and chemotherapy. In terms of medications commonly used in the treatment of NSCLC, the following drug classes are frequently employed: 1. Tyrosine kinase inhibitors (TKIs): These targeted therapies may be us…
Which medications in the drug class are used in the treatment of Non-Small Cell Lung Cancer?	There are several medications used in the treatment of Non-Small Cell Lung Cancer (NSCLC), which belong to different drug classes. Here are some commonly used drug classes and examples of medications within each class: 1. Chemotherapy drugs: - Platinum-based agents: Cisplatin, Carboplatin - Taxanes: Paclitaxel, Docetaxel - Vinca alkaloids: Vinorelbine 2. Targeted therapy drugs: - Epidermal Growth…
Which medications in the drug class are used in the treatment of Non-Small Cell Lung Cancer?	Several medications used in the treatment of Non-Small Cell Lung Cancer (NSCLC) belong to different classes. Some commonly prescribed drug classes for NSCLC treatment include: 1. Chemotherapy drugs: These medications are used to kill cancer cells or slow down their growth. Common chemotherapy drugs for NSCLC include cisplatin, carboplatin, docetaxel, paclitaxel, gemcitabine, and vinorelbine. 2. T…
Which medications in the drug class are used in the treatment of Non-Small Cell Lung Cancer?	Several medications are used in the treatment of Non-Small Cell Lung Cancer (NSCLC), which fall into different drug classes. Here are some of the commonly used medications: 1. Chemotherapy drugs: These medications work by killing or slowing the growth of cancer cells. Common chemotherapy drugs for NSCLC include: - Platinum-based agents: Cisplatin and carboplatin. - Taxanes: Paclitaxel, docetaxel.…
Which medications in the drug class are used in the treatment of Non-Small Cell Lung Cancer?	Several medications are used in the treatment of Non-Small Cell Lung Cancer (NSCLC). Treatment options can vary depending on the stage of the cancer and individual patient factors. Some of the common medications used in the treatment of NSCLC include: 1. Chemotherapy drugs: These medications work by killing rapidly dividing cancer cells throughout the body. Examples include cisplatin, carboplatin…
Which medications in the drug class are used in the treatment of Non-Small Cell Lung Cancer?	There are several medications used in the treatment of Non-Small Cell Lung Cancer (NSCLC), which belong to various drug classes. The specific treatment approach depends on factors such as the stage of the cancer, genetic mutations, and individual patient considerations. Here are some commonly used drug classes and medications for NSCLC: 1. Tyrosine Kinase Inhibitors (TKIs): - Erlotinib (Tarceva) …
Which medications in the drug class are used in the treatment of Non-Small Cell Lung Cancer?	Several medications in various drug classes are used in the treatment of non-small cell lung cancer (NSCLC). The treatment approach depends on factors such as the stage of cancer, presence of specific molecular alterations, and individual patient characteristics. It is essential to consult with a medical professional for personalized advice. However, here are some common classes of medications us…
Which medications in the drug class are used in the treatment of Non-Small Cell Lung Cancer?	Several medications in different drug classes are used in the treatment of non-small cell lung cancer (NSCLC). Some of the commonly used medications include: 1. Cytotoxic chemotherapy drugs: These medications kill cancer cells by interfering with their ability to divide and multiply. Examples include cisplatin, carboplatin, paclitaxel, docetaxel, gemcitabine, etoposide, and vinorelbine. 2. Target…
What is the role of chemotherapy in the treatment of non–small cell lung cancer?	Chemotherapy plays a significant role in the treatment of non-small cell lung cancer (NSCLC). NSCLC is the most common form of lung cancer and can be challenging to treat, particularly in advanced stages. Chemotherapy uses drugs that target and kill rapidly dividing cells, including cancer cells. It can be administered in different ways, such as intravenously, orally, or through a combination of …
What is the role of chemotherapy in the treatment of non–small cell lung cancer?	Chemotherapy plays a crucial role in the treatment of non-small cell lung cancer (NSCLC). It is commonly used in various stages of the disease, ranging from early-stage to advanced or metastatic NSCLC. In the context of early-stage NSCLC, chemotherapy may be administered before or after surgery, depending on the specific case. This type of chemotherapy, known as neoadjuvant (before surgery) or ad…
What is the role of chemotherapy in the treatment of non–small cell lung cancer?	Chemotherapy plays a vital role in the treatment of non-small cell lung cancer (NSCLC), which is the most common type of lung cancer. It is an important part of a comprehensive treatment approach that may also include surgery, radiation therapy, targeted therapies, and immunotherapy. Chemotherapy uses drugs to kill or stop the growth of cancer cells. In NSCLC, it can be used in different ways, in…
What is the role of chemotherapy in the treatment of non–small cell lung cancer?	Chemotherapy is an important component in the treatment of non-small cell lung cancer (NSCLC). It is often used in combination with other treatment modalities such as surgery, radiation therapy, and targeted therapies. The specific role of chemotherapy in NSCLC depends on several factors, including the stage of the cancer, the patient's overall health, and the presence of specific genetic mutatio…
What is the role of chemotherapy in the treatment of non–small cell lung cancer?	Chemotherapy plays a significant role in the treatment of non-small cell lung cancer (NSCLC). It is commonly used in combination with other treatment modalities such as surgery, radiation therapy, targeted therapy, and immunotherapy. The goals of chemotherapy in NSCLC include: 1. Curative intent: In some cases, chemotherapy can be used with surgery or radiation therapy to cure the cancer. This is…
What is the role of chemotherapy in the treatment of non–small cell lung cancer?	Chemotherapy plays a crucial role in the treatment of non-small cell lung cancer (NSCLC). NSCLC is one of the most common types of lung cancer and can be classified into different stages, from early to advanced. In early-stage NSCLC, chemotherapy may be used before surgery (neoadjuvant chemotherapy) or after surgery (adjuvant chemotherapy) to reduce the risk of cancer recurrence. The goal of neoa…
What is the role of chemotherapy in the treatment of non–small cell lung cancer?	Chemotherapy plays a significant role in the treatment of non-small cell lung cancer (NSCLC). It is commonly used in several situations: 1. Adjuvant Chemotherapy: After surgery to remove the primary tumor, adjuvant chemotherapy is administered to kill any remaining cancer cells and reduce the risk of recurrence. 2. Neoadjuvant Chemotherapy: In some cases, chemotherapy is given before surgery to s…
What is the role of chemotherapy in the treatment of non–small cell lung cancer?	Chemotherapy plays an important role in the treatment of non-small cell lung cancer (NSCLC). It is commonly used in combination with other treatments like surgery, radiation therapy, targeted therapy, or immunotherapy, depending on the individual patient's condition and cancer stage. The primary goal of chemotherapy in NSCLC is to kill cancer cells or slow down their growth. It involves using dru…
What is the role of chemotherapy in the treatment of non–small cell lung cancer?	Chemotherapy plays a significant role in the treatment of non-small cell lung cancer (NSCLC). NSCLC is a type of lung cancer that is more common than small cell lung cancer. The treatment approach for NSCLC depends on several factors, including the stage of the cancer, overall health of the patient, and specific tumor characteristics. Chemotherapy is often used as a systemic treatment for NSCLC, …
What is the role of chemotherapy in the treatment of non–small cell lung cancer?	Chemotherapy plays a significant role in the treatment of non–small cell lung cancer (NSCLC). It is often used in conjunction with other treatments such as surgery, radiation therapy, or targeted therapy, depending on the stage and characteristics of the cancer. Chemotherapy utilizes anti-cancer drugs that circulate throughout the body via the bloodstream, targeting cancer cells wherever they may…
What are the advantages of chemotherapy in the treatment of non–small cell lung cancer?	Chemotherapy is commonly used in the treatment of non-small cell lung cancer (NSCLC) and offers several advantages: 1. Systemic treatment: Chemotherapy is a systemic therapy, meaning it circulates throughout the body, allowing it to target cancer cells that may have spread beyond the lungs. This is especially beneficial in advanced or metastatic stages of NSCLC. 2. Palliative care: Chemotherapy c…
What are the advantages of chemotherapy in the treatment of non–small cell lung cancer?	Chemotherapy is one of the key treatment options for non-small cell lung cancer (NSCLC) and offers several advantages in its management. Here are some of the benefits of chemotherapy in the treatment of NSCLC: 1. Systemic Treatment: Chemotherapy is a systemic treatment, meaning it travels throughout the body, reaching cancer cells that may have spread beyond the lung. This is particularly useful …
What are the advantages of chemotherapy in the treatment of non–small cell lung cancer?	Chemotherapy, a systemic treatment that uses drugs to kill cancer cells or stop their growth, can offer several advantages in the treatment of non-small cell lung cancer (NSCLC): 1. Shrinkage or elimination of tumors: Chemotherapy drugs can reduce the size of tumors, which may alleviate symptoms such as pain, difficulty breathing, and coughing. In some cases, chemotherapy can even eliminate the t…
What are the advantages of chemotherapy in the treatment of non–small cell lung cancer?	Chemotherapy has several advantages in the treatment of non-small cell lung cancer (NSCLC). Here are some of the advantages: 1. Systemic treatment: Chemotherapy is a systemic therapy, meaning it travels through the bloodstream and reaches cancer cells throughout the body. This is particularly beneficial for NSCLC, which tends to spread beyond the lungs, as it can target cancer cells that have spr…
What are the advantages of chemotherapy in the treatment of non–small cell lung cancer?	Chemotherapy is an important component in the treatment of non-small cell lung cancer (NSCLC). Here are some advantages of chemotherapy in the management of NSCLC: 1. Systemic treatment: Chemotherapy is a systemic treatment that circulates throughout the body, targeting cancer cells that may have spread beyond the lung. This aspect is particularly beneficial when the cancer has metastasized or is…
What are the advantages of chemotherapy in the treatment of non–small cell lung cancer?	Chemotherapy is frequently used in the treatment of non-small cell lung cancer (NSCLC) and offers several advantages: 1. Systemic treatment: Chemotherapy is a systemic therapy that circulates throughout the body, targeting cancer cells not only in the lungs but also those that have spread to other parts of the body. This makes it suitable for treating cancer that has metastasized or cannot be eas…
What are the advantages of chemotherapy in the treatment of non–small cell lung cancer?	Chemotherapy has several advantages in the treatment of non-small cell lung cancer (NSCLC). Here are some key advantages: 1. Systemic Treatment: Chemotherapy is a systemic treatment, meaning it travels through the bloodstream to reach cancer cells throughout the body. This is particularly beneficial in cases where the cancer has spread beyond the lungs or is at high risk of spreading. 2. Shrinkin…
What are the advantages of chemotherapy in the treatment of non–small cell lung cancer?	Chemotherapy plays a significant role in the treatment of non-small cell lung cancer (NSCLC) and offers several important advantages: 1. Systemic Treatment: Chemotherapy is a systemic therapy, meaning it circulates throughout the body, reaching cancer cells in various locations. This is especially beneficial in cases where the cancer has spread beyond the lungs, as it can target cancer cells in d…
What are the advantages of chemotherapy in the treatment of non–small cell lung cancer?	Chemotherapy is a systemic treatment that uses powerful drugs to kill cancer cells or stop their growth. In the case of non-small cell lung cancer (NSCLC), chemotherapy can offer several advantages: 1. Treatment of advanced or metastatic disease: Chemotherapy is commonly used when NSCLC has spread beyond the lungs or is inoperable. It can help control the growth and spread of cancer cells through…
What are the advantages of chemotherapy in the treatment of non–small cell lung cancer?	Chemotherapy is an important treatment option for non-small cell lung cancer (NSCLC) and offers several advantages: 1. Systemic treatment: Chemotherapy drugs are administered orally or intravenously, allowing them to travel throughout the body via the bloodstream. This makes chemotherapy a systemic treatment that can target cancer cells not only in the lungs but also those that may have spread to…
What are the response rates to chemotherapy in non–small cell lung cancer?	The response rates to chemotherapy in non-small cell lung cancer (NSCLC) can vary depending on several factors, such as the specific type and stage of NSCLC, the patient's overall health, and the particular chemotherapy regimen used. In general, the response rates to chemotherapy in advanced or metastatic NSCLC range from 20% to 40%. Chemotherapy is often used as a systemic treatment to slow the …
What are the response rates to chemotherapy in non–small cell lung cancer?	The response rates to chemotherapy in non-small cell lung cancer (NSCLC) can vary depending on various factors, including the stage of the cancer, the specific type of NSCLC, the overall health of the patient, and the specific chemotherapy regimen utilized. In general, the response rates to chemotherapy in advanced or metastatic NSCLC range from around 20% to 40%, meaning that a proportion of pat…
What are the response rates to chemotherapy in non–small cell lung cancer?	The response rates to chemotherapy in non-small cell lung cancer (NSCLC) can vary depending on factors such as the stage of the disease, histological subtype, overall health of the patient, and specific chemotherapy drugs used. The response rates are typically reported as a percentage of patients who experience a reduction in tumor size or disease stabilization. On average, response rates to chem…
What are the response rates to chemotherapy in non–small cell lung cancer?	The response rates to chemotherapy in non-small cell lung cancer (NSCLC) can vary depending on various factors, including the stage of the disease, specific type of NSCLC, overall health of the patient, and the chemotherapy regimen used. Response rates are typically measured as the percentage of patients who experience a reduction in tumor size or disease stabilization. In general, for advanced-s…
What are the response rates to chemotherapy in non–small cell lung cancer?	The response rates to chemotherapy in non-small cell lung cancer (NSCLC) can vary depending on several factors, including the stage and type of NSCLC, the specific chemotherapy drugs used, the overall health and performance status of the patient, and individual patient characteristics. In general, chemotherapy is a common treatment modality for NSCLC, particularly in advanced stages where surgery…
What are the response rates to chemotherapy in non–small cell lung cancer?	The response rates to chemotherapy in non-small cell lung cancer (NSCLC) can vary depending on various factors such as the stage of the cancer, the specific subtype of NSCLC, overall health of the patient, and the specific chemotherapy regimen used. On average, the response rates to chemotherapy in NSCLC range from approximately 20% to 40%. However, it's important to note that response rates refe…
What are the response rates to chemotherapy in non–small cell lung cancer?	The response rates to chemotherapy in non-small cell lung cancer (NSCLC) can vary depending on several factors, including the stage of the cancer, the specific type of NSCLC, the overall health of the patient, and the type of chemotherapy regimen used. In general, the overall response rates to chemotherapy for advanced or metastatic NSCLC range from about 20% to 40%. This means that, on average, …
What are the response rates to chemotherapy in non–small cell lung cancer?	The response rates to chemotherapy in non-small cell lung cancer (NSCLC) can vary depending on various factors, including the stage and subtype of the cancer, as well as the specific chemotherapy regimen used. Generally, the response rates to chemotherapy in NSCLC range from about 20% to 40% for partial responses (tumor size reduction by a certain percentage), and complete responses (complete dis…
What are the response rates to chemotherapy in non–small cell lung cancer?	The response rates to chemotherapy in non-small cell lung cancer (NSCLC) can vary depending on several factors, including the stage of cancer, specific type of NSCLC, overall health of the patient, and the type of chemotherapy regimen used. Generally, chemotherapy is more effective in advanced stages of NSCLC than in early stages. According to recent studies, the overall response rate of chemothe…
What are the response rates to chemotherapy in non–small cell lung cancer?	The response rates to chemotherapy in non-small cell lung cancer (NSCLC) can vary depending on several factors, including the stage of the cancer, performance status of the patient, molecular characteristics of the tumor, and the specific chemotherapy agents used. In general, the response rates to chemotherapy in advanced stage NSCLC range from approximately 20% to 40%. This means that a proporti…
What are the benefits of adjuvant chemotherapy for non–small cell lung cancer?	Adjuvant chemotherapy, a form of treatment given after the primary treatment such as surgery, has several potential benefits for patients with non-small cell lung cancer (NSCLC). Here are some key benefits: 1. Improved survival: Adjuvant chemotherapy has been shown to improve overall survival in certain cases of NSCLC. It targets any remaining cancer cells that may have spread beyond the primary …
What are the benefits of adjuvant chemotherapy for non–small cell lung cancer?	Adjuvant chemotherapy refers to the use of chemotherapy after the primary treatment, such as surgery, for non-small cell lung cancer (NSCLC) that has been completely removed. The benefits of adjuvant chemotherapy include: 1. Increased survival: Adjuvant chemotherapy has been shown to improve overall survival in patients with completely resected NSCLC, especially in those with stage II and IIIA di…
What are the benefits of adjuvant chemotherapy for non–small cell lung cancer?	Adjuvant chemotherapy refers to the use of chemotherapy after the primary treatment, such as surgery, in an attempt to prevent recurrence or improve survival in cancer patients. In the context of non-small cell lung cancer (NSCLC), adjuvant chemotherapy has shown several benefits: 1. Improved overall survival: Adjuvant chemotherapy has been shown to improve overall survival in patients with resec…
What are the benefits of adjuvant chemotherapy for non–small cell lung cancer?	Adjuvant chemotherapy refers to the use of chemotherapy after the primary treatment (usually surgery) for cancer. In the case of non-small cell lung cancer (NSCLC), adjuvant chemotherapy can offer several benefits: 1. Improved survival: Multiple clinical trials have demonstrated a survival advantage with adjuvant chemotherapy in patients with NSCLC. It has been shown to reduce the risk of cancer …
What are the benefits of adjuvant chemotherapy for non–small cell lung cancer?	Adjuvant chemotherapy is a treatment approach that involves administering chemotherapy after surgery or other primary treatments to reduce the risk of cancer recurrence. In the case of non-small cell lung cancer (NSCLC), adjuvant chemotherapy can offer several potential benefits: 1. Reduced risk of cancer recurrence: Adjuvant chemotherapy aims to eliminate any remaining cancer cells after surgery…
What are the benefits of adjuvant chemotherapy for non–small cell lung cancer?	Adjuvant chemotherapy, which is used after surgery, can provide several benefits for patients with non-small cell lung cancer (NSCLC). Here are some potential advantages of adjuvant chemotherapy: 1. Improved survival: Adjuvant chemotherapy has been shown to improve overall survival rates in patients with resected NSCLC. It reduces the risk of cancer recurrence and increases the chance of long-ter…
What are the benefits of adjuvant chemotherapy for non–small cell lung cancer?	Adjuvant chemotherapy is a treatment approach used after surgery in patients with non-small cell lung cancer (NSCLC) to reduce the risk of cancer recurrence and improve overall survival rates. Here are some potential benefits of adjuvant chemotherapy for NSCLC: 1. Enhanced survival rates: Adjuvant chemotherapy has been shown to improve overall survival in patients with resected stage II and IIIA …
What are the benefits of adjuvant chemotherapy for non–small cell lung cancer?	Adjuvant chemotherapy refers to the use of chemotherapy following the surgical removal of a tumor. In the case of Non-Small Cell Lung Cancer (NSCLC), adjuvant chemotherapy can offer several benefits: 1. Improved overall survival: Adjuvant chemotherapy has been shown to improve the overall survival of patients with NSCLC. It can help eliminate any remaining cancer cells after surgery and decrease …
What are the benefits of adjuvant chemotherapy for non–small cell lung cancer?	Adjuvant chemotherapy for non-small cell lung cancer (NSCLC) refers to the use of chemotherapy after the primary treatment, such as surgery, with the intent of eliminating residual microscopic cancer cells and reducing the risk of recurrence. The benefits of adjuvant chemotherapy include: 1. Improved survival: Multiple clinical trials have demonstrated a survival benefit for patients who receive …
What are the benefits of adjuvant chemotherapy for non–small cell lung cancer?	Adjuvant chemotherapy is a treatment given after the surgical removal of a tumor in order to reduce the risk of cancer recurrence and improve long-term outcomes. In the case of non-small cell lung cancer (NSCLC), adjuvant chemotherapy offers several potential benefits: 1. Improved survival: Multiple clinical trials have shown that adjuvant chemotherapy can improve overall survival in patients wit…
What are possible adverse effects of chemotherapy for non–small cell lung cancer?	Chemotherapy, while a valuable treatment option for non–small cell lung cancer (NSCLC), can lead to a range of adverse effects. These effects may vary depending on the specific drugs used, the individual patient, and their overall health. Some possible adverse effects of chemotherapy for NSCLC include: 1. Nausea and vomiting: Some chemotherapy drugs can cause gastrointestinal symptoms, including …
What are possible adverse effects of chemotherapy for non–small cell lung cancer?	Chemotherapy is a common treatment modality for non-small cell lung cancer (NSCLC), but it can cause various adverse effects. Here are some potential side effects of chemotherapy for NSCLC: 1. Nausea and vomiting: Chemotherapy drugs can irritate the stomach lining, leading to feelings of nausea and vomiting. Medications can help manage these symptoms. 2. Fatigue: Many individuals undergoing chemo…
What are possible adverse effects of chemotherapy for non–small cell lung cancer?	Chemotherapy is a common treatment option for non-small cell lung cancer (NSCLC). While chemotherapy can be effective in killing cancer cells, it also affects healthy cells in the body. Some possible adverse effects of chemotherapy for NSCLC include: 1. Fatigue: Chemotherapy can cause severe tiredness and lack of energy, affecting daily functioning. 2. Nausea and vomiting: These side effects are …
What are possible adverse effects of chemotherapy for non–small cell lung cancer?	Chemotherapy for non-small cell lung cancer (NSCLC) can provide significant benefits in terms of shrinking tumors, reducing symptoms, and improving survival rates. However, like most medical treatments, chemotherapy can also have adverse effects. Some possible adverse effects of chemotherapy for NSCLC include: 1. Nausea and vomiting: These are common side effects of chemotherapy and can usually b…
What are possible adverse effects of chemotherapy for non–small cell lung cancer?	Chemotherapy is an important treatment option for non-small cell lung cancer (NSCLC), but it can have several adverse effects. These effects can vary from person to person and depend on the specific chemotherapy drugs used, the dosage, and the individual's overall health. Some possible adverse effects of chemotherapy for NSCLC include: 1. Nausea and vomiting: Chemotherapy can irritate the stomach…
What are possible adverse effects of chemotherapy for non–small cell lung cancer?	Chemotherapy for non-small cell lung cancer (NSCLC) can have several adverse effects. These effects vary depending on the specific chemotherapy drugs used and the individual's overall health. Some possible adverse effects include: 1. Nausea and vomiting: Chemotherapy can stimulate the nausea center in the brain, leading to these symptoms. Medications called antiemetics can help manage them. 2. Fa…
What are possible adverse effects of chemotherapy for non–small cell lung cancer?	Chemotherapy is commonly used in the treatment of non-small cell lung cancer (NSCLC), but it can have several adverse effects. These can vary depending on the specific drugs used, the dosage, and the individual's overall health. Some possible adverse effects of chemotherapy for NSCLC include: 1. Nausea and vomiting: Many chemotherapy drugs can lead to nausea and vomiting, although medications are…
What are possible adverse effects of chemotherapy for non–small cell lung cancer?	Chemotherapy is commonly used to treat non-small cell lung cancer (NSCLC). While it can be effective in killing cancer cells, it can also have several adverse effects. Some possible adverse effects of chemotherapy for NSCLC include: 1. Nausea and vomiting: Chemotherapy drugs can irritate the lining of the gastrointestinal tract, leading to nausea and vomiting. 2. Fatigue: Many patients experience…
What are possible adverse effects of chemotherapy for non–small cell lung cancer?	Chemotherapy is an important treatment modality for non-small cell lung cancer (NSCLC), but it can cause several adverse effects. Here are some possible adverse effects associated with chemotherapy for NSCLC: 1. Nausea and vomiting: Chemotherapy drugs can irritate the stomach lining, leading to nausea and vomiting. Medications known as anti-emetics can help manage these symptoms. 2. Fatigue: Chem…
What are possible adverse effects of chemotherapy for non–small cell lung cancer?	Chemotherapy is a commonly used treatment for non-small cell lung cancer (NSCLC). While it can be effective in destroying cancer cells and improving outcomes, it is also associated with some potential adverse effects. Here are some possible adverse effects of chemotherapy for NSCLC: 1. Nausea and vomiting: Chemotherapy can irritate the lining of the digestive tract, leading to nausea and vomiting…
What is the role of radiation therapy in the treatment of non–small cell lung cancer?	Radiation therapy plays a vital role in the treatment of non-small cell lung cancer (NSCLC). It is one of the primary treatment modalities used, along with surgery and chemotherapy, for managing this type of cancer. Radiation therapy uses high-energy X-rays or other forms of radiation to kill cancer cells and shrink tumors. The role of radiation therapy in NSCLC depends on various factors such as…
What is the role of radiation therapy in the treatment of non–small cell lung cancer?	Radiation therapy plays an important role in the treatment of non-small cell lung cancer (NSCLC). It uses high-energy X-rays or other types of radiation to target and destroy cancer cells. The primary goals of radiation therapy for NSCLC are to shrink tumors, control local disease, provide symptom relief, and potentially cure the cancer. Radiation therapy can be used in different ways for NSCLC: …
What is the role of radiation therapy in the treatment of non–small cell lung cancer?	Radiation therapy plays a significant role in the treatment of non-small cell lung cancer (NSCLC). It is one of the primary treatment options and can be used in different ways at various stages of the disease. Here are some key points about the role of radiation therapy: 1. Curative Intent: In early-stage NSCLC, radiation therapy can be used with curative intent, either alone or in combination wi…
What is the role of radiation therapy in the treatment of non–small cell lung cancer?	Radiation therapy plays an important role in the treatment of non-small cell lung cancer (NSCLC). It involves the use of high-energy X-rays or other forms of radiation to target and kill cancer cells. The primary goals of radiation therapy in NSCLC treatment are: 1. Curative intent: For patients with early-stage NSCLC who are not surgical candidates or prefer non-surgical options, radiation thera…
What is the role of radiation therapy in the treatment of non–small cell lung cancer?	Radiation therapy plays a significant role in the treatment of non-small cell lung cancer (NSCLC). It is one of the primary treatment modalities used for patients with locally advanced or inoperable NSCLC, either as a standalone treatment or in combination with other therapies. The goal of radiation therapy in NSCLC is to deliver high-energy ionizing radiation to the cancer cells, damaging their …
What is the role of radiation therapy in the treatment of non–small cell lung cancer?	Radiation therapy plays a crucial role in the treatment of non-small cell lung cancer (NSCLC). It involves the use of high-energy X-rays or other forms of radiation to kill cancer cells or shrink tumors. Here are the key roles of radiation therapy in the treatment of NSCLC: 1. Curative intent: Radiation therapy can be used with curative intent as the primary treatment for early-stage NSCLC patien…
What is the role of radiation therapy in the treatment of non–small cell lung cancer?	Radiation therapy plays a critical role in the treatment of non-small cell lung cancer (NSCLC). It is one of the main treatment modalities used for both curative intent and palliative care. In curative cases, radiation therapy can be used as the primary treatment for localized NSCLC, especially in early-stage disease where surgery may not be feasible. It involves precisely delivering high-energy …
What is the role of radiation therapy in the treatment of non–small cell lung cancer?	Radiation therapy plays a crucial role in the treatment of non-small cell lung cancer (NSCLC). It is one of the primary treatment options, along with surgery and chemotherapy, used to effectively manage this type of cancer. The specific role of radiation therapy in NSCLC treatment depends on various factors, including the stage and extent of the disease, the patient's overall health, and the trea…
What is the role of radiation therapy in the treatment of non–small cell lung cancer?	Radiation therapy plays a significant role in the treatment of non-small cell lung cancer (NSCLC). It is one of the main treatment modalities along with surgery, chemotherapy, and targeted therapy, depending on the stage and characteristics of the disease. Here are several ways in which radiation therapy is used in the treatment of NSCLC: 1. Definitive Radiation Therapy: It can be used as a prima…
What is the role of radiation therapy in the treatment of non–small cell lung cancer?	Radiation therapy plays a significant role in the treatment of non-small cell lung cancer (NSCLC). It's often used as a curative intent treatment for early-stage NSCLC that is localized to the lung but cannot be surgically removed. In these cases, radiation therapy aims to destroy cancer cells and potentially cure the disease. Radiation therapy can also be employed before surgery, known as neoadj…
What is BRAF-directed therapy for non–small cell lung cancer?	BRAF-directed therapy for non–small cell lung cancer (NSCLC) involves the use of drugs that specifically target the BRAF gene mutation. BRAF mutations are genetic alterations that occur in a subgroup of NSCLC patients, affecting the BRAF protein, which plays a role in cell growth and division. One of the most common BRAF mutations in NSCLC is called BRAF V600E. This mutation leads to aberrant act…
What is BRAF-directed therapy for non–small cell lung cancer?	BRAF-directed therapy refers to a targeted treatment approach specifically designed for non-small cell lung cancer (NSCLC) patients who have a specific mutation in the BRAF gene. The BRAF gene encodes a protein called BRAF kinase, which is involved in regulating cell growth and division. Approximately 1-2% of NSCLC cases have a mutation in the BRAF gene, usually a V600E mutation. This alteration …
What is BRAF-directed therapy for non–small cell lung cancer?	BRAF-directed therapy is a type of targeted treatment used for non-small cell lung cancer (NSCLC) that carries specific mutations in the BRAF gene. BRAF is a gene that encodes a protein involved in regulating cell growth and division. Mutations in the BRAF gene can lead to abnormal signaling pathways that promote tumor development and progression. In NSCLC, mutations in the BRAF gene occur in a s…
What is BRAF-directed therapy for non–small cell lung cancer?	BRAF-directed therapy is a type of targeted treatment for non-small cell lung cancer (NSCLC) that specifically targets the abnormal activation of the BRAF gene. BRAF is a gene that codes for a protein involved in cell growth signaling pathways. In some cases of NSCLC, mutations or alterations occur in the BRAF gene, leading to uncontrolled cell growth and the development of cancer. BRAF-directed …
What is BRAF-directed therapy for non–small cell lung cancer?	BRAF-directed therapy is a targeted treatment approach used in non-small cell lung cancer (NSCLC). It specifically targets a specific genetic mutation known as BRAF V600E, which occurs in a subset of NSCLC patients. BRAF is a gene that encodes a protein involved in cellular signaling pathways, regulating cell growth and division. In NSCLC, a mutation in the BRAF gene (V600E mutation) can lead to …
What is BRAF-directed therapy for non–small cell lung cancer?	BRAF-directed therapy refers to a targeted treatment approach that specifically targets cancer cells harboring genetic mutations in the BRAF gene. Non-small cell lung cancer (NSCLC) is a type of lung cancer, and approximately 1-3% of NSCLC cases harbor BRAF mutations. The BRAF gene encodes a protein that is involved in cell growth and division. When mutations occur in the BRAF gene, it can cause …
What is BRAF-directed therapy for non–small cell lung cancer?	BRAF-directed therapy for non-small cell lung cancer (NSCLC) refers to the use of specific drugs that target mutations in the BRAF gene. BRAF is a gene that plays a role in cell growth and division. When mutated, it can lead to uncontrolled cell growth and the development of cancer. BRAF mutations are found in a small subset of NSCLC cases, accounting for approximately 1-2% of all NSCLC patients.…
What is BRAF-directed therapy for non–small cell lung cancer?	BRAF-directed therapy is a targeted treatment approach specifically designed for patients with non-small cell lung cancer (NSCLC) who have mutations in the BRAF gene. The BRAF gene encodes a protein involved in cell growth and signaling pathways. When mutations occur in the BRAF gene, it can lead to uncontrolled cell growth and promote cancer development. BRAF mutations are found in a subset of N…
What is BRAF-directed therapy for non–small cell lung cancer?	BRAF-directed therapy for non-small cell lung cancer (NSCLC) is a targeted treatment approach that focuses on inhibiting mutated BRAF genes in tumors. BRAF is a gene that encodes a protein involved in cell signaling pathways controlling cell growth and division. When this gene becomes mutated in NSCLC, it can drive the growth and survival of cancer cells. BRAF mutations are more commonly associat…
What is BRAF-directed therapy for non–small cell lung cancer?	BRAF-directed therapy for non-small cell lung cancer (NSCLC) refers to a type of treatment that specifically targets a mutation in the BRAF gene. The BRAF gene encodes a protein involved in cell growth and proliferation, and mutations in this gene can lead to uncontrolled cell growth and the development of cancer. In some cases of NSCLC, there can be a specific mutation in the BRAF gene called V6…
What is the role of molecular-targeted therapy in the treatment of non–small cell lung cancer?	Molecular-targeted therapy plays a crucial role in the treatment of non–small cell lung cancer (NSCLC). NSCLC is a heterogeneous disease, and advances in understanding its molecular basis have led to the development of targeted therapies directed against specific driver mutations or genomic alterations. Targeted therapy involves using drugs or other substances that precisely target specific molec…
What is the role of molecular-targeted therapy in the treatment of non–small cell lung cancer?	Molecular-targeted therapy plays a crucial role in the treatment of non-small cell lung cancer (NSCLC). NSCLC is a heterogeneous disease with various genetic alterations driving tumor growth and progression. Molecular-targeted therapy involves using drugs specifically designed to target specific molecules or pathways involved in cancer formation and progression. The most common molecular targets …
What is the role of molecular-targeted therapy in the treatment of non–small cell lung cancer?	Molecular-targeted therapy plays a significant role in the treatment of non-small cell lung cancer (NSCLC). NSCLC is a type of lung cancer that accounts for the majority of lung cancer cases. Molecular-targeted therapies involve the use of drugs that specifically target certain molecules or pathways involved in cancer cell growth and survival. These therapies are designed to interfere with the ab…
What is the role of molecular-targeted therapy in the treatment of non–small cell lung cancer?	Molecular-targeted therapy plays a significant role in the treatment of non-small cell lung cancer (NSCLC). NSCLC is a complex disease with various genetic alterations that drive tumor growth and progression. Molecular-targeted therapy aims to inhibit specific molecular targets involved in cancer development, such as mutations or overexpression of certain genes. One of the most well-known molecul…
What is the role of molecular-targeted therapy in the treatment of non–small cell lung cancer?	Molecular-targeted therapy plays an important role in the treatment of non-small cell lung cancer (NSCLC). It involves drugs that specifically target certain molecules and pathways involved in the growth and progression of cancer cells. These therapies aim to inhibit specific proteins or receptors, thus interfering with the cancer cells' ability to survive, divide, and spread. In NSCLC, molecular…
What is the role of molecular-targeted therapy in the treatment of non–small cell lung cancer?	Molecular-targeted therapy has emerged as an important approach in the treatment of non-small cell lung cancer (NSCLC). It involves the use of drugs that specifically target molecules or pathways involved in the growth and spread of cancer cells. The main molecular targets in NSCLC include epidermal growth factor receptor (EGFR), anaplastic lymphoma kinase (ALK), ROS1, and programmed death-ligand…
What is the role of molecular-targeted therapy in the treatment of non–small cell lung cancer?	Molecular-targeted therapy plays a significant role in the treatment of non-small cell lung cancer (NSCLC). NSCLC is a diverse disease with various molecular alterations that drive its growth, spread, and resistance to treatment. Molecular-targeted therapies specifically target these molecular alterations, leading to more targeted and personalized treatments. One essential example of molecular-ta…
What is the role of molecular-targeted therapy in the treatment of non–small cell lung cancer?	Molecular-targeted therapy plays a significant role in the treatment of non-small cell lung cancer (NSCLC). NSCLC is a complex disease that can have various genetic alterations, leading to abnormal cellular signaling pathways. Molecular-targeted therapy specifically focuses on inhibiting these altered signaling pathways within cancer cells. It involves the use of drugs that specifically target sp…
What is the role of molecular-targeted therapy in the treatment of non–small cell lung cancer?	Molecular-targeted therapy plays an important role in the treatment of non-small cell lung cancer (NSCLC). NSCLC is a diverse disease with various genetic alterations driving tumor growth. Molecular-targeted therapies are designed to specifically target these alterations, thereby inhibiting the growth and spread of cancer cells. One commonly targeted alteration is the overexpression or mutation i…
What is the role of molecular-targeted therapy in the treatment of non–small cell lung cancer?	Molecular-targeted therapy plays a significant role in the treatment of non-small cell lung cancer (NSCLC). NSCLC is a heterogeneous disease with various genetic mutations and molecular alterations. Targeted therapies aim to inhibit specific molecules that are involved in tumor growth and progression. Initially, targeted therapy focused on epidermal growth factor receptor (EGFR) mutations and ana…
What is included in emergency treatment for non–small cell lung cancer?	Emergency treatment for non-small cell lung cancer (NSCLC) typically focuses on addressing immediate life-threatening complications rather than the long-term management of the disease. The specific interventions may vary based on the patient's clinical condition and the nature of the emergency, but some common measures may include: 1. Airway management: Ensuring the patient has a patent airway is…
What is included in emergency treatment for non–small cell lung cancer?	Emergency treatment for non-small cell lung cancer (NSCLC) refers to immediate medical interventions necessary to manage complications or critical situations resulting from the disease. The specific emergency treatments for NSCLC may vary based on the individual patient's condition, but here are some possible interventions: 1. Airway management: If a patient experiences difficulty breathing or a …
What is included in emergency treatment for non–small cell lung cancer?	Emergency treatment for non-small cell lung cancer (NSCLC) focuses on managing acute complications or symptoms that arise due to the disease. The specific emergency interventions will depend on the nature and severity of the condition. Here are some elements that may be included in emergency treatment for NSCLC: 1. Supportive care: Emergency management often starts with providing general supporti…
What is included in emergency treatment for non–small cell lung cancer?	Emergency treatment for non-small cell lung cancer (NSCLC) primarily focuses on managing acute complications and symptoms that might pose an immediate threat to the patient's health and well-being. While emergency interventions may vary depending on the specific circumstances and severity of symptoms, some common elements of emergency treatment for NSCLC include: 1. Airway management: If a patien…
What is included in emergency treatment for non–small cell lung cancer?	Emergency treatment for non-small cell lung cancer typically involves managing complications or situations that pose an immediate threat to the patient's life. It primarily focuses on stabilizing the patient and addressing urgent issues as quickly as possible. The specific components of emergency treatment for non-small cell lung cancer may include: 1. Airway management: Ensuring that the patient…
What is included in emergency treatment for non–small cell lung cancer?	Emergency treatment for non-small cell lung cancer (NSCLC) typically involves interventions aimed at managing acute complications or symptoms associated with the disease. Depending on the specific situation, the following components may be included: 1. Symptom management: Immediate attention is given to alleviate distressing symptoms such as severe pain, breathing difficulties, hemoptysis (coughi…
What is included in emergency treatment for non–small cell lung cancer?	Emergency treatment for non-small cell lung cancer (NSCLC) primarily focuses on managing acute complications that may arise due to the disease. These emergency interventions may include: 1. Airway management: If a tumor in the lung causes airway obstruction, emergency procedures such as endotracheal intubation or bronchoscopy may be necessary to maintain a patent airway and ensure proper oxygenat…
What is included in emergency treatment for non–small cell lung cancer?	Emergency treatment for non-small cell lung cancer may vary depending on the specific situation and symptoms experienced by the individual. However, some general interventions and measures that may be included in emergency management are: 1. Supportive care: Immediate attention is given to relieving distressing symptoms such as severe pain, shortness of breath, or cough. This may involve the admi…
What is included in emergency treatment for non–small cell lung cancer?	Emergency treatment for non-small cell lung cancer (NSCLC) typically depends on the specific emergency and the patient's individual circumstances. However, potential emergency situations in NSCLC may include: 1. Superior Vena Cava Syndrome (SVCS): Emergency treatment for SVCS, caused by tumor obstruction of the superior vena cava, involves relieving the obstruction to restore blood flow. This can…
What is included in emergency treatment for non–small cell lung cancer?	Emergency treatment for non-small cell lung cancer (NSCLC) primarily focuses on stabilizing the patient's condition and managing any immediate life-threatening complications. The specific interventions depend on the nature of the emergency, but some common approaches may include: 1. Airway management: Ensuring that the patient's airway is clear and maintaining adequate oxygenation and ventilation…
How is small cell lung cancer treated?	Small cell lung cancer is typically treated with a combination of therapies, including chemotherapy, radiation therapy, and sometimes surgery. The specific treatment plan depends on several factors such as the stage of the cancer, the patient's overall health, and other individual considerations. Chemotherapy is the mainstay of treatment for small cell lung cancer. It involves the use of drugs th…
How is small cell lung cancer treated?	Small cell lung cancer (SCLC) is a type of lung cancer that tends to grow and spread quickly. The treatment approach for SCLC usually involves a combination of chemotherapy, radiation therapy, and sometimes, surgery. The specific treatment plan will depend on various factors including the stage of the cancer, the patient's overall health, and individual preferences. Here's an overview of the trea…
How is small cell lung cancer treated?	Small cell lung cancer (SCLC) is typically treated with a combination of different treatment modalities. The primary treatment choices for SCLC include: 1. Chemotherapy: Chemotherapy is the cornerstone of SCLC treatment. Typically, a combination of chemotherapy drugs is used. This treatment aims to kill the cancer cells throughout the body by administering drugs intravenously or orally. 2. Radiat…
How is small cell lung cancer treated?	Small cell lung cancer (SCLC) is typically treated through a combination of chemotherapy, radiation therapy, and sometimes surgery. The treatment approach depends on the stage of the cancer, the patient's overall health, and other individual factors. 1. Chemotherapy: This is the main therapy for SCLC and typically involves the use of a combination of drugs. Chemotherapy can be administered orally…
How is small cell lung cancer treated?	Small cell lung cancer (SCLC) is typically treated using a combination of different treatment modalities, including chemotherapy, radiation therapy, and in some cases, surgery. The specific treatment approach depends on several factors such as the stage of cancer, the patient's overall health, and individual preferences. Here are the common treatment options for SCLC: 1. Chemotherapy: Chemotherap…
How is small cell lung cancer treated?	Small cell lung cancer (SCLC) is typically treated using a combination of therapies, including surgery, radiation therapy, chemotherapy, and targeted therapy. However, it's important to note that SCLC is often aggressive and has often spread beyond the lungs by the time of diagnosis, making surgery less common. The primary treatment for SCLC is chemotherapy, which involves the use of powerful dru…
How is small cell lung cancer treated?	Small cell lung cancer (SCLC) is typically treated with a combination of therapies, including surgery, chemotherapy, radiation therapy, and targeted therapy. The treatment plan may vary depending on the extent of the disease, the presence of metastasis, and the overall health of the patient. Here are the common treatment approaches for small cell lung cancer: 1. Chemotherapy: This is the primary …
How is small cell lung cancer treated?	Small cell lung cancer (SCLC) is a type of lung cancer that grows and spreads quickly. The treatment of small cell lung cancer typically involves a combination of chemotherapy, radiation therapy, and, in some cases, surgery. Chemotherapy: Chemotherapy is the main treatment for small cell lung cancer. It involves using powerful drugs to kill cancer cells throughout the body. Chemotherapy may be gi…
How is small cell lung cancer treated?	Small cell lung cancer (SCLC) is typically treated using a combination of different approaches, which may include: 1. Chemotherapy: Chemotherapy is the mainstay of treatment for SCLC. It involves the administration of anti-cancer drugs that circulate throughout the body, targeting cancer cells wherever they are present. 2. Radiation therapy: This treatment involves using high-energy X-rays or oth…
How is small cell lung cancer treated?	Small cell lung cancer (SCLC) is typically treated using a combination of therapies. The treatment approach depends on several factors, including the stage of cancer, the patient's overall health, and individual preferences. The main treatment modalities for SCLC include: 1. Chemotherapy: Chemotherapy is the primary treatment for SCLC. Usually, a combination of drugs is used to target cancer cell…
What is the standard treatment for limited-stage small cell lung cancer?	The standard treatment for limited-stage small cell lung cancer typically involves a multimodal approach, which combines chemotherapy and radiation therapy. The aim is to achieve local control of the tumor and treat any undetectable metastatic disease. Chemotherapy: Typically, chemotherapy with a combination of drugs is administered to shrink the tumor and destroy cancer cells that may have sprea…
What is the standard treatment for limited-stage small cell lung cancer?	The standard treatment for limited-stage small cell lung cancer (SCLC) involves a combination of chemotherapy and radiation therapy. This approach is referred to as concurrent chemoradiotherapy. Chemotherapy is typically administered with a combination of drugs such as cisplatin or carboplatin, along with etoposide. This combination has shown to be effective in targeting cancer cells throughout t…
What is the standard treatment for limited-stage small cell lung cancer?	The standard treatment for limited-stage small cell lung cancer (SCLC) typically involves a combination of chemotherapy and radiation therapy. The goal is to achieve both local control of the tumor within the lungs and systemic control to target any potential spread of cancer cells. The specific treatment plan may vary based on factors such as the patient's overall health, extent of disease, and …
What is the standard treatment for limited-stage small cell lung cancer?	The standard treatment for limited-stage small cell lung cancer (SCLC) typically involves a combination of chemotherapy and radiation therapy. This approach is known as concurrent chemoradiation and has been found to be more effective than either treatment alone. Chemotherapy typically consists of a combination of drugs, such as etoposide and cisplatin or carboplatin. These drugs target rapidly d…
What is the standard treatment for limited-stage small cell lung cancer?	The standard treatment for limited-stage small cell lung cancer (SCLC) usually involves a combination of chemotherapy and radiation therapy. This treatment approach is known as concurrent chemoradiation. Chemotherapy: The typical chemotherapy regimen for limited-stage SCLC involves a combination of drugs, such as etoposide and cisplatin or carboplatin. Chemotherapy is administered to target cance…
What is the standard treatment for limited-stage small cell lung cancer?	The standard treatment for limited-stage small cell lung cancer (SCLC) typically involves a combination of chemotherapy and radiation therapy. This approach is known as combined modality therapy and has been shown to be the most effective in treating this type of cancer. Chemotherapy is used to kill cancer cells throughout the body, including those that may have spread outside of the lung. Typica…
What is the standard treatment for limited-stage small cell lung cancer?	The standard treatment for limited-stage small cell lung cancer (SCLC) usually involves a combination of chemotherapy and radiation therapy. This treatment approach is referred to as concurrent chemoradiotherapy. It aims to target the primary tumor in the lung as well as any cancer cells that may have spread to nearby lymph nodes. Chemotherapy generally consists of a combination of two drugs, eto…
What is the standard treatment for limited-stage small cell lung cancer?	The standard treatment for limited-stage small cell lung cancer (SCLC) typically involves a combination of chemotherapy and radiation therapy. This aggressive approach is aimed at achieving local tumor control and controlling the spread of cancer cells. The initial treatment usually involves chemotherapy given concurrently with thoracic radiation therapy. Chemotherapy drugs commonly used for SCLC…
What is the standard treatment for limited-stage small cell lung cancer?	The standard treatment for limited-stage small cell lung cancer (SCLC) typically involves a combination of chemotherapy and radiation therapy. The goal of treatment is to both shrink the tumor and target any possible spread of cancer cells. Typically, chemotherapy is given first to target cancer cells throughout the body. The combination of drugs used will depend on various factors, such as the p…
What is the standard treatment for limited-stage small cell lung cancer?	The standard treatment for limited-stage small cell lung cancer involves a combination of chemotherapy and radiation therapy. Chemotherapy is typically the primary form of treatment and involves the use of drugs that target and destroy cancer cells throughout the body. Radiation therapy, on the other hand, is used to target the tumor directly with high-energy rays to kill cancer cells and shrink …
What is the standard treatment for extensive-stage small cell lung cancer?	The standard treatment for extensive-stage small cell lung cancer typically involves a combination of chemotherapy and immunotherapy. The initial treatment often consists of a platinum-based chemotherapy regimen, such as cisplatin or carboplatin, in combination with etoposide. This combination is usually given every three weeks for a total of four to six cycles. In addition to chemotherapy, immun…
What is the standard treatment for extensive-stage small cell lung cancer?	The standard treatment for extensive-stage small cell lung cancer (SCLC) typically involves a combination of chemotherapy and radiation therapy. The goal of treatment is to slow down the spread of the cancer, relieve symptoms, and improve overall survival. Chemotherapy is the mainstay of treatment for extensive-stage SCLC. It typically involves a combination of drugs such as cisplatin or carbopla…
What is the standard treatment for extensive-stage small cell lung cancer?	The standard treatment for extensive-stage small cell lung cancer (SCLC) typically involves a combination of chemotherapy and radiation therapy. Chemotherapy is the primary treatment approach and generally consists of a combination of two or more drugs, such as etoposide and cisplatin/carboplatin. These medications help eradicate cancer cells throughout the body. Additionally, radiation therapy p…
What is the standard treatment for extensive-stage small cell lung cancer?	The standard treatment approach for extensive-stage small cell lung cancer (ES-SCLC) typically involves a combination of chemotherapy and immunotherapy. This treatment regimen aims to target both the primary tumor in the lung and any cancer cells that may have spread to other parts of the body. Chemotherapy is the mainstay of treatment in ES-SCLC. The most commonly used chemotherapy regimen is pl…
What is the standard treatment for extensive-stage small cell lung cancer?	The standard treatment for extensive-stage small cell lung cancer (SCLC) typically involves a combination of chemotherapy with or without radiation therapy. The goal of treatment is to target both the cancer cells within the lungs and any potential spread of the disease to other parts of the body. Chemotherapy: This is the cornerstone of treatment for extensive-stage SCLC. A combination of drugs …
What is the standard treatment for extensive-stage small cell lung cancer?	The standard treatment for extensive-stage small cell lung cancer typically involves a combination of chemotherapy and immunotherapy. This approach aims to attack cancer cells throughout the body, as small cell lung cancer often spreads beyond the lungs by the time of diagnosis. Chemotherapy is the primary treatment for small cell lung cancer. It involves using a combination of drugs to kill canc…
What is the standard treatment for extensive-stage small cell lung cancer?	The standard treatment for extensive-stage small cell lung cancer (SCLC) typically involves a combination of chemotherapy and immunotherapy. The specific regimens and approaches can vary depending on individual patient factors, overall health, and physician preference. However, the following treatment options are commonly utilized: 1. Chemotherapy: The initial treatment usually involves a combina…
What is the standard treatment for extensive-stage small cell lung cancer?	The standard treatment for extensive-stage small cell lung cancer (SCLC) usually involves a combination of chemotherapy and radiation therapy. Chemotherapy is the mainstay of treatment for SCLC, and a combination of drugs is typically used to improve effectiveness. The most common chemotherapy regimen is known as "cisplatin and etoposide," which involves the administration of these drugs over sev…
What is the standard treatment for extensive-stage small cell lung cancer?	The standard treatment for extensive-stage small cell lung cancer (SCLC) typically involves a combination of chemotherapy and immunotherapy. Generally, platinum-based chemotherapy drugs combined with etoposide are used as the initial treatment for SCLC. This chemotherapy regimen is often administered every three weeks for four to six cycles. Chemotherapy may help shrink the tumors and control the…
What is the standard treatment for extensive-stage small cell lung cancer?	The standard treatment for extensive-stage small cell lung cancer (ES-SCLC) typically involves chemotherapy combined with immunotherapy or radiation therapy. The most commonly used chemotherapy regimen for ES-SCLC is a combination of platinum-based drugs, such as cisplatin or carboplatin, along with etoposide. This regimen is often given every three weeks for a total of four to six cycles. Immuno…
How is combination chemotherapy used in the treatment of small cell lung cancer?	Combination chemotherapy is a standard approach in the treatment of small cell lung cancer (SCLC). Small cell lung cancer is known for its aggressive nature and tendency to spread rapidly; therefore, systemic chemotherapy is typically used as the primary treatment modality. Combination chemotherapy refers to the use of multiple drugs in a treatment regimen, aiming to improve treatment efficacy an…
How is combination chemotherapy used in the treatment of small cell lung cancer?	Combination chemotherapy plays a crucial role in the treatment of small cell lung cancer (SCLC). Small cell lung cancer is an aggressive form of lung cancer that typically responds well to chemotherapy but tends to spread quickly. Combination chemotherapy involves the use of multiple drugs that work together to attack cancer cells in different ways, increasing the effectiveness of treatment. The …
How is combination chemotherapy used in the treatment of small cell lung cancer?	Combination chemotherapy is a widely used treatment approach for small cell lung cancer (SCLC). This type of chemotherapy involves the use of two or more drugs simultaneously to improve treatment effectiveness. SCLC is an aggressive form of lung cancer that tends to grow and spread quickly. Combination chemotherapy has proven to be more effective than single-agent therapy in managing SCLC. The mo…
How is combination chemotherapy used in the treatment of small cell lung cancer?	Combination chemotherapy plays a crucial role in the treatment of small-cell lung cancer (SCLC). It refers to the administration of multiple chemotherapy drugs concurrently to maximize their effectiveness against cancer cells. Small-cell lung cancer is often an aggressive form of cancer that tends to spread rapidly. Due to its tendency to metastasize, treatment typically involves chemotherapy rat…
How is combination chemotherapy used in the treatment of small cell lung cancer?	Combination chemotherapy is an essential component of the treatment for small cell lung cancer (SCLC). SCLC is an aggressive type of lung cancer that tends to spread rapidly, both locally and to distant sites. Due to its aggressive nature, SCLC is typically treated with a combination of drugs rather than a single chemotherapy agent. Combination chemotherapy involves using two or more drugs that t…
How is combination chemotherapy used in the treatment of small cell lung cancer?	Combination chemotherapy is an essential part of the treatment regimen for small cell lung cancer (SCLC). SCLC is a highly aggressive form of lung cancer that tends to spread rapidly throughout the body. Due to its aggressive nature, combination chemotherapy is the mainstay of treatment for SCLC, usually given alongside other treatment modalities. The goal of combination chemotherapy in SCLC is t…
How is combination chemotherapy used in the treatment of small cell lung cancer?	Combination chemotherapy is a key component of the treatment approach for small cell lung cancer (SCLC). Small cell lung cancer is an aggressive type of lung cancer that tends to grow and spread rapidly. It is often sensitive to chemotherapy, which is why combination chemotherapy is typically the standard of care. In combination chemotherapy, two or more different drugs are used together to enhan…
How is combination chemotherapy used in the treatment of small cell lung cancer?	Combination chemotherapy plays a critical role in the treatment of small cell lung cancer (SCLC). This aggressive and fast-growing type of lung cancer tends to respond well to chemotherapy, making it an essential component of the treatment plan. Combination chemotherapy refers to the administration of multiple drugs that work together to target different aspects of cancer cells' growth and divisi…
How is combination chemotherapy used in the treatment of small cell lung cancer?	Combination chemotherapy is a standard treatment approach for small cell lung cancer (SCLC). It involves using multiple anticancer drugs simultaneously to increase the effectiveness of treatment and reduce the development of drug resistance. In SCLC, combination chemotherapy is typically preferred over single-agent chemotherapy due to the aggressive and rapidly growing nature of the disease. Comm…
How is combination chemotherapy used in the treatment of small cell lung cancer?	Combination chemotherapy is a key component in the treatment of small cell lung cancer (SCLC). It involves using two or more different chemotherapy drugs to target cancer cells in multiple ways, improving treatment efficacy and reducing the risk of drug resistance. Small cell lung cancer tends to be aggressive and fast-growing, often spreading to other parts of the body early on. Due to its aggre…
What is the most common combination chemotherapy choice for the treatment of small cell lung cancer?	The most common combination chemotherapy choice for the treatment of small cell lung cancer (SCLC) is a combination of cisplatin or carboplatin with etoposide. This combination is known as cisplatin/etoposide or carboplatin/etoposide. It has shown effectiveness in treating SCLC and is considered the standard regimen for this type of cancer. Other chemotherapy agents or drugs may be added dependin…
What is the most common combination chemotherapy choice for the treatment of small cell lung cancer?	The most common combination chemotherapy regimen for the treatment of small cell lung cancer (SCLC) is known as cisplatin/etoposide. This regimen consists of the chemotherapy drugs cisplatin and etoposide administered together. Cisplatin is a platinum-based compound, while etoposide belongs to the class of drugs known as topoisomerase inhibitors. This combination has shown effective results in tr…
What is the most common combination chemotherapy choice for the treatment of small cell lung cancer?	The most common combination chemotherapy regimen used for the treatment of small cell lung cancer (SCLC) is referred to as platinum-based chemotherapy. It typically involves a combination of two drugs: cisplatin or carboplatin, combined with etoposide. This regimen has been widely accepted as the standard of care for SCLC due to its effectiveness in achieving tumor response and improving survival…
What is the most common combination chemotherapy choice for the treatment of small cell lung cancer?	The most common combination chemotherapy regimen used for the treatment of small cell lung cancer (SCLC) is known as platinum-based chemotherapy. This generally involves the use of a platinum-containing agent, typically cisplatin or carboplatin, combined with etoposide. This combination has been demonstrated to be effective in the treatment of SCLC and is commonly used as the first-line therapy. …
What is the most common combination chemotherapy choice for the treatment of small cell lung cancer?	The most common combination chemotherapy regimen used for the treatment of small cell lung cancer (SCLC) is known as cisplatin and etoposide. This combination has been established as the standard of care for SCLC and has shown favorable outcomes in clinical trials and real-world practice. Cisplatin is a platinum-based chemotherapy agent that works by interfering with the DNA structure, while etop…
What is the most common combination chemotherapy choice for the treatment of small cell lung cancer?	The most common combination chemotherapy regimen for the treatment of small cell lung cancer (SCLC) is called cisplatin and etoposide. This combination has been widely used for many years and has proven to be effective in improving outcomes for patients with SCLC. Cisplatin is a platinum-based chemotherapy drug that works by interfering with the DNA in cancer cells, while etoposide is a topoisome…
What is the most common combination chemotherapy choice for the treatment of small cell lung cancer?	The most common combination chemotherapy choice for the treatment of small cell lung cancer (SCLC) is a regimen known as platinum-based chemotherapy. This typically involves a combination of two drugs: 1. Cisplatin: This is a platinum-based chemotherapy drug that works by damaging the DNA of cancer cells, preventing them from dividing and growing. 2. Etoposide: This is a topoisomerase inhibitor t…
What is the most common combination chemotherapy choice for the treatment of small cell lung cancer?	The most common combination chemotherapy choice for the treatment of small cell lung cancer (SCLC) is a combination of platinum-based agents, typically cisplatin or carboplatin, with etoposide. This combination has been commonly used in SCLC due to its high response rates and proven efficacy in clinical trials. Other chemotherapy drugs, such as paclitaxel, may also be utilized in combination regi…
What is the most common combination chemotherapy choice for the treatment of small cell lung cancer?	The most common combination chemotherapy regimen used for the treatment of small cell lung cancer (SCLC) is called "Platinum-Etoposide." It typically consists of a platinum-based drug, such as cisplatin or carboplatin, in combination with etoposide. This combination has been shown to be effective in treating SCLC and is often used as the standard of care. However, it's important to note that trea…
What is the most common combination chemotherapy choice for the treatment of small cell lung cancer?	The most common combination chemotherapy regimen used for the treatment of small cell lung cancer (SCLC) is known as platinum-based chemotherapy combined with etoposide. Typically, the platinum compound used is cisplatin or carboplatin. These drugs are administered in combination with etoposide, which is a topoisomerase inhibitor. This combination has been shown to be effective in treating SCLC a…
What is the chemotherapy protocol for the treatment of small cell lung cancer?	Chemotherapy is a core component of the treatment for small cell lung cancer (SCLC). The standard chemotherapy regimen used for limited-stage SCLC typically includes a combination of two drugs: cisplatin or carboplatin (platinum-based drugs) and etoposide. This combination is given intravenously and is usually administered in cycles repeated every 3 weeks. For extensive-stage SCLC, the chemothera…
What is the chemotherapy protocol for the treatment of small cell lung cancer?	Chemotherapy plays a crucial role in the treatment of small cell lung cancer (SCLC). The standard chemotherapy regimen for SCLC is known as the "platinum-based doublet." This regimen typically combines two chemotherapy drugs: a platinum compound such as cisplatin or carboplatin and an etoposide, a topoisomerase inhibitor. The most commonly used combination is cisplatin or carboplatin with etoposi…
What is the chemotherapy protocol for the treatment of small cell lung cancer?	The most common chemotherapy regimen used for the treatment of small cell lung cancer (SCLC) is known as platinum-based chemotherapy. The standard protocol involves a combination of two drugs: cisplatin or carboplatin along with etoposide. Typically, chemotherapy is administered in cycles, with each cycle lasting for 3-4 weeks. During the first cycle, both cisplatin or carboplatin and etoposide a…
What is the chemotherapy protocol for the treatment of small cell lung cancer?	The chemotherapy protocol for small cell lung cancer (SCLC) typically involves a combination of drugs. The standard regimen used for limited-stage SCLC is called Etoposide and Cisplatin (EP) chemotherapy. This usually involves administering Etoposide (a topoisomerase inhibitor) orally or intravenously, along with Cisplatin (a platinum-based chemotherapy drug) administered intravenously. The EP re…
What is the chemotherapy protocol for the treatment of small cell lung cancer?	Chemotherapy is a standard treatment approach for small cell lung cancer (SCLC), both as the primary treatment and in cases where the cancer has spread. The most common chemotherapy protocol used for SCLC is known as the "etoposide-cisplatin" regimen. This protocol typically consists of a combination of etoposide and cisplatin drugs. The protocol generally involves multiple cycles, with each cycl…
What is the chemotherapy protocol for the treatment of small cell lung cancer?	The standard chemotherapy protocol for small cell lung cancer (SCLC) is known as the "Etoposide and Cisplatin" regimen. This protocol involves the combination of two chemotherapy drugs: etoposide and cisplatin. Typically, this protocol follows a two-drug administration schedule, where etoposide is usually given orally or intravenously for several days, along with cisplatin given intravenously on …
What is the chemotherapy protocol for the treatment of small cell lung cancer?	Chemotherapy is a widely used treatment approach for small cell lung cancer (SCLC). The standard chemotherapy protocol for SCLC is typically a combination of platinum-based chemotherapy drugs, such as cisplatin or carboplatin, along with etoposide. The most common chemotherapy regimen for SCLC is known as the "etoposide and cisplatin/carboplatin" (EP or EC) regimen. This protocol involves adminis…
What is the chemotherapy protocol for the treatment of small cell lung cancer?	The chemotherapy protocols for small cell lung cancer (SCLC) generally involve the use of combination chemotherapy. The two most commonly used regimens are: 1. Etoposide and Cisplatin (EP): This regimen consists of etoposide, a topoisomerase inhibitor, and cisplatin, a platinum-based chemotherapy drug. It is the most widely used regimen for SCLC and is typically administered in a 3-week cycle. Et…
What is the chemotherapy protocol for the treatment of small cell lung cancer?	The standard chemotherapy protocol for small cell lung cancer (SCLC) typically involves a combination of two drugs, etoposide and cisplatin (or carboplatin). This combination is referred to as EP, and it has been widely used as the first-line treatment for SCLC. Another commonly used regimen is called IP (irinotecan and cisplatin). Both EP and IP regimens have shown effectiveness in treating SCLC…
What is the chemotherapy protocol for the treatment of small cell lung cancer?	The standard chemotherapy protocol for small cell lung cancer (SCLC) is a combination of two drugs called cisplatin and etoposide. This treatment regimen is known as cisplatin-etoposide or PE. It is the most commonly used and effective chemotherapy regimen for SCLC. Typically, PE chemotherapy is administered intravenously in cycles, with each cycle usually lasting about 3 weeks. The exact dosage …
How is a relapse of small cell lung cancer managed?	The management of a relapse of small cell lung cancer (SCLC) typically involves a combination of systemic therapy, radiation therapy, and supportive care. The specific treatment approach depends on several factors such as the extent and location of the relapse, the prior treatment received, the patient's overall health, and the time since the initial diagnosis. 1. Systemic therapy: Chemotherapy r…
How is a relapse of small cell lung cancer managed?	The management of a relapse of small cell lung cancer (SCLC) depends on several factors, including the location and extent of the recurrence, the time that has passed since initial treatment, and the patient's overall health and preferences. Here are some common strategies for managing a relapse of SCLC: 1. Further chemotherapy: SCLC tends to be responsive to chemotherapy, even in cases of relaps…
How is a relapse of small cell lung cancer managed?	The management of a relapse of small cell lung cancer (SCLC) depends on various factors like the extent and location of the relapse, previous treatments, overall health of the patient, and the time since the initial therapy. Here are some general approaches to managing SCLC relapse: 1. Systemic therapy: Chemotherapy remains the mainstay of treatment for SCLC relapse, either with the same drugs us…
How is a relapse of small cell lung cancer managed?	Managing a relapse of small cell lung cancer typically involves a multimodal approach. The specific management strategies will depend on factors such as the extent and location of the relapse, the individual's overall health, previous treatments, and other individual factors. Here are some general approaches in the management of relapsed small cell lung cancer: 1. Evaluation: Thorough imaging stu…
How is a relapse of small cell lung cancer managed?	The management of a relapse of small cell lung cancer (SCLC) depends on several factors, including the site and extent of the relapse, the patient's overall health, and the previous treatments received. Here are some general approaches to managing a relapse of SCLC: 1. Systemic Therapy: Chemotherapy remains the cornerstone of treatment for relapsed SCLC. Different chemotherapy regimens may be use…
How is a relapse of small cell lung cancer managed?	Managing a relapse of small cell lung cancer (SCLC) typically involves a multimodal approach that incorporates systemic therapies, radiation therapy, and supportive care. The exact management plan may depend on factors such as the extent of the relapse, the patient's overall health, and prior treatment regimens. Here are some common strategies used in the management of SCLC relapse: 1. Systemic t…
How is a relapse of small cell lung cancer managed?	A relapse of small cell lung cancer (SCLC) is a challenging situation to manage, and the approach depends on various factors such as the location and extent of the relapse, the interval between initial treatment and relapse, and the patient's overall health status. Here are some commonly used strategies for managing a relapse of small cell lung cancer: 1. Evaluate the extent of the relapse: Furth…
How is a relapse of small cell lung cancer managed?	The management of a relapse of small cell lung cancer (SCLC) depends on several factors, including the extent and location of the relapse, previous treatment received, overall health status, and individual patient preferences. Here are some common approaches used in managing a relapse of SCLC: 1. Systemic Chemotherapy: Often the treatment of choice for relapsed SCLC involves chemotherapy. Differe…
How is a relapse of small cell lung cancer managed?	The management of a relapse of small cell lung cancer (SCLC) depends on several factors such as the extent of disease, previous treatments received, and the overall health status of the patient. Here are some common approaches used in managing a relapse of SCLC: 1. Reassessment: Before initiating any treatment, the patient is reassessed using imaging studies, such as CT scans, PET scans, or MRI, …
How is a relapse of small cell lung cancer managed?	The management of relapsed small cell lung cancer (SCLC) depends on various factors such as the extent of the relapse, the time since initial treatment, previous treatments received, overall health status, and individual patient preferences. Here are some general strategies for managing relapsed SCLC: 1. Systemic Therapy: Chemotherapy remains the mainstay of treatment for relapsed SCLC. Different…
What is included in emergency treatment for small cell lung cancer?	Emergency treatment for small cell lung cancer typically involves the following components: 1. Stabilization and supportive care: The immediate objective is to stabilize the patient's condition and address any urgent symptoms. This may involve providing supplemental oxygen, managing pain, relieving respiratory distress, or addressing other acute symptoms. 2. Diagnostic evaluation: Comprehensive d…
What is included in emergency treatment for small cell lung cancer?	Emergency treatment for small cell lung cancer typically focuses on managing complications and symptoms that arise due to the advanced stage of the disease. Here are a few aspects commonly involved in emergency treatment for small cell lung cancer: 1. Supportive care: This includes measures to address symptoms such as pain, difficulty breathing, and other discomforts. Medications like opioids may…
What is included in emergency treatment for small cell lung cancer?	Emergency treatment for small cell lung cancer (SCLC) typically involves addressing acute complications or symptoms associated with the disease. It is essential to note that the primary management of SCLC involves systemic therapy, such as chemotherapy and radiation, along with regular follow-ups. However, emergency treatment focuses on urgent issues that can arise suddenly. Some components of em…
What is included in emergency treatment for small cell lung cancer?	The emergency treatment for small cell lung cancer typically involves managing and alleviating the immediate life-threatening symptoms. In most cases, emergency treatment aims to stabilize the patient's condition while preparing for further long-term treatment options. Here are some components that may be included: 1. Supportive care: This focuses on relieving symptoms and optimizing the patient'…
What is included in emergency treatment for small cell lung cancer?	Emergency treatment for small cell lung cancer typically involves immediate interventions to manage complications or symptoms that arise due to the advanced nature of the disease. While the primary treatment approach for small cell lung cancer involves chemotherapy, radiation therapy, and, in some cases, surgery, emergency treatment focuses on addressing urgent issues. Here are some components of…
What is included in emergency treatment for small cell lung cancer?	Emergency treatment for small cell lung cancer (SCLC) will depend on the specific situation and the severity of symptoms or complications that require immediate attention. In general, emergency management for SCLC aims to provide prompt relief and stabilize the patient. This may involve: 1. Addressing respiratory distress: If the patient is experiencing severe difficulty breathing, oxygen therapy…
What is included in emergency treatment for small cell lung cancer?	Emergency treatment for small cell lung cancer (SCLC) typically involves addressing immediate life-threatening complications associated with the disease. These measures may include: 1. Airway management: Ensuring a patent airway is critical. If there is a risk of airway obstruction due to tumor size or bleeding, emergency measures like intubation or bronchoscopy may be necessary. 2. Oxygen therap…
What is included in emergency treatment for small cell lung cancer?	Emergency treatment for small cell lung cancer typically involves addressing immediate life-threatening complications or symptoms. The specific interventions may vary depending on the individual's condition, but some common components of emergency treatment can include: 1. Oxygen therapy: Supplementary oxygen may be provided to ensure adequate oxygenation of the blood if the person is experiencin…
What is included in emergency treatment for small cell lung cancer?	Emergency treatment for small cell lung cancer (SCLC) depends on the specific emergent situation. Common emergencies in SCLC include: 1. Superior vena cava syndrome (SVCS): This occurs when the tumor compresses the superior vena cava, leading to swelling in the face, neck, and upper chest. Emergency treatment may involve the use of corticosteroids, diuretics, and, in severe cases, radiation thera…
What is included in emergency treatment for small cell lung cancer?	Emergency treatment for small cell lung cancer (SCLC) may involve several approaches depending on the specific circumstances and symptoms experienced by the individual. Here are some aspects that could be included: 1. Stabilizing the patient: In emergency situations where a person with SCLC presents with severe symptoms, the first priority is to stabilize their condition. This may involve providi…
What is the role of surgical resection in the treatment of small cell lung cancer?	Surgical resection plays a limited role in the treatment of small cell lung cancer (SCLC) due to its aggressive nature and tendency to spread early. SCLC is typically characterized by extensive disease at diagnosis, and therefore, surgical resection is not the primary treatment approach. Instead, SCLC is typically managed using multimodal therapies such as chemotherapy and radiation therapy. In a…
What is the role of surgical resection in the treatment of small cell lung cancer?	Surgical resection, also known as surgery, plays a limited role in the treatment of small cell lung cancer (SCLC). SCLC is an aggressive type of lung cancer that tends to grow quickly and spread early to other parts of the body. Due to the high propensity for metastasis, most SCLC cases are treated primarily with non-surgical approaches. Surgery is generally not considered as the first-line treat…
What is the role of surgical resection in the treatment of small cell lung cancer?	Surgical resection plays a limited role in the treatment of small cell lung cancer (SCLC). Unlike non-small cell lung cancer (NSCLC), SCLC is a highly aggressive form of lung cancer that tends to spread quickly and early to other parts of the body. As a result, surgery alone is rarely considered curative for SCLC. Typically, SCLC is managed primarily with systemic therapy, such as chemotherapy an…
What is the role of surgical resection in the treatment of small cell lung cancer?	Surgical resection plays a limited role in the treatment of small cell lung cancer (SCLC). SCLC is a highly aggressive form of lung cancer that tends to spread quickly, so it is typically managed with chemotherapy and radiation therapy, rather than surgery. In limited-stage SCLC, where the cancer is confined to one side of the chest and can be encompassed within a radiation treatment field, surge…
What is the role of surgical resection in the treatment of small cell lung cancer?	Surgical resection, or the removal of tumor tissue through surgery, can play a role in the treatment of small cell lung cancer (SCLC), but it is generally limited to specific situations. SCLC is a fast-growing and aggressive form of lung cancer that tends to spread rapidly to other sites in the body. In most cases, especially when SCLC is diagnosed at an advanced stage or has spread to distant si…
What is the role of surgical resection in the treatment of small cell lung cancer?	Surgical resection plays a limited role in the treatment of small cell lung cancer (SCLC). Small cell lung cancer is an aggressive type of lung cancer that tends to grow and spread quickly, making it less amenable to surgical intervention compared to non-small cell lung cancer (NSCLC). In general, surgery is not the primary treatment for SCLC because the cancer often has already spread to distant…
What is the role of surgical resection in the treatment of small cell lung cancer?	The role of surgical resection in the treatment of small cell lung cancer (SCLC) is limited. SCLC is an aggressive form of lung cancer that tends to metastasize early, making it less amenable to surgical treatment. Generally, surgery plays a very limited role in the management of this type of lung cancer. Surgical resection is primarily considered for selected patients with limited-stage SCLC. Th…
What is the role of surgical resection in the treatment of small cell lung cancer?	Surgical resection, or the surgical removal of the tumor and surrounding tissue, plays a limited role in the treatment of small cell lung cancer (SCLC). Unlike non-small cell lung cancer (NSCLC), where surgery is often the primary treatment option, SCLC is a fast-growing and aggressive type of lung cancer that tends to spread quickly beyond the initial tumor site. SCLC is highly responsive to che…
What is the role of surgical resection in the treatment of small cell lung cancer?	Surgical resection plays a limited role in the treatment of small cell lung cancer (SCLC). SCLC is a highly aggressive form of lung cancer that tends to spread rapidly beyond the lung, making it less amenable to surgical intervention compared to non-small cell lung cancer. Typically, SCLC is treated primarily with chemotherapy and radiation therapy, as these modalities have shown better outcomes …
What is the role of surgical resection in the treatment of small cell lung cancer?	Surgical resection plays a limited role in the treatment of small cell lung cancer (SCLC). SCLC is a highly aggressive and fast-growing type of lung cancer that tends to spread quickly beyond the lung. As a result, it is often diagnosed at an advanced stage when surgery is not the primary treatment modality. In general, SCLC is initially managed using systemic treatments such as chemotherapy and …
How are the potential complications of small cell lung cancer managed?	Managing the potential complications of small cell lung cancer involves a multidisciplinary approach that aims to alleviate symptoms, control the disease, and improve the patient's quality of life. Here are some key strategies for managing complications: 1. Symptom management: Measures are taken to alleviate specific symptoms such as pain, shortness of breath, cough, or bleeding. This may involve…
How are the potential complications of small cell lung cancer managed?	The management of potential complications associated with small cell lung cancer (SCLC) often involves a multidisciplinary approach that includes medical oncologists, radiation oncologists, thoracic surgeons, pulmonologists, and other specialists. The specific complications of SCLC and their management can vary, but here are some commonly encountered complications and how they may be managed: 1. …
How are the potential complications of small cell lung cancer managed?	Managing the potential complications of small cell lung cancer (SCLC) involves a multi-disciplinary approach and depends on the specific complications that arise. Here are some common complications and their management strategies: 1. Paraneoplastic syndromes: SCLC can sometimes cause paraneoplastic syndromes, such as syndrome of inappropriate antidiuretic hormone (SIADH) or Lambert-Eaton myasthen…
How are the potential complications of small cell lung cancer managed?	The management of potential complications of small cell lung cancer (SCLC) depends on the specific complication and the individual patient's condition. Here are some common complications and their management strategies: 1. Paraneoplastic syndromes: SCLC can present with paraneoplastic syndromes such as syndrome of inappropriate antidiuretic hormone (SIADH), Lambert-Eaton myasthenic syndrome (LEMS…
How are the potential complications of small cell lung cancer managed?	The management of potential complications in small cell lung cancer (SCLC) involves a multidisciplinary approach aimed at addressing various aspects of the disease. Here are some potential complications and their management strategies: 1. Paraneoplastic syndromes: SCLC can cause paraneoplastic syndromes like syndrome of inappropriate antidiuretic hormone (SIADH), Lambert-Eaton myasthenic syndrome…
How are the potential complications of small cell lung cancer managed?	The management of potential complications in small cell lung cancer (SCLC) involves a multidisciplinary approach, including medical interventions, supportive care, and addressing specific complications as they arise. Here are a few key strategies for managing potential complications: 1. Chemotherapy and radiation therapy: SCLC is often treated with chemotherapy combined with radiation therapy. Th…
How are the potential complications of small cell lung cancer managed?	The management of potential complications in small cell lung cancer (SCLC) depends on the specific complications and their severity. Here are some common complications and their management strategies: 1. Paraneoplastic syndromes: SCLC can cause paraneoplastic syndromes, such as hypercalcemia, syndrome of inappropriate antidiuretic hormone secretion (SIADH), Lambert-Eaton myasthenic syndrome (LEMS…
How are the potential complications of small cell lung cancer managed?	The management of potential complications in small cell lung cancer involves a multidisciplinary approach that focuses on treating the cancer itself and alleviating symptoms caused by complications. Here are some key approaches for managing potential complications: 1. Chemotherapy: Small cell lung cancer is commonly treated with chemotherapy, as it has shown to be effective in shrinking tumors. C…
How are the potential complications of small cell lung cancer managed?	The management of potential complications associated with small cell lung cancer (SCLC) depends on the specific complications that arise. Here are several common complications and the general approaches to their management: 1. Paraneoplastic syndromes: SCLC can cause various paraneoplastic syndromes, such as SIADH (syndrome of inappropriate antidiuretic hormone secretion) or Cushing's syndrome. T…
How are the potential complications of small cell lung cancer managed?	The management of potential complications in small cell lung cancer (SCLC) depends on the specific complication and its severity. Here are some common complications and their management approaches: 1. Metastasis: As SCLC tends to spread to other parts of the body, treating metastasis may involve a combination of systemic therapies like chemotherapy or immunotherapy. Targeted therapies may also be…
What are the treatment guidelines for small cell lung cancer in the elderly?	The treatment guidelines for small cell lung cancer (SCLC) in the elderly generally follow similar principles as those for younger patients, but the approach may be tailored to the individual's health status and overall fitness. Treatment decisions are made based on factors such as the patient's age, performance status, comorbidities, and preferences. Here are some key considerations: 1. Limited …
What are the treatment guidelines for small cell lung cancer in the elderly?	The treatment guidelines for small cell lung cancer (SCLC) in elderly patients generally depend on their overall health status and performance status, which refers to their ability to carry out daily activities. It is important for the treatment approach to consider the patient's individual circumstances and preferences. For elderly patients with limited-stage small cell lung cancer (LS-SCLC), th…
What are the treatment guidelines for small cell lung cancer in the elderly?	The treatment guidelines for small cell lung cancer (SCLC) in the elderly take into consideration the patient's age, overall health status, and treatment goals. Typically, the recommended treatment options for elderly patients with SCLC are similar to those for younger individuals. However, the specific treatment plan may be modified to account for potential age-related issues and concerns. The m…
What are the treatment guidelines for small cell lung cancer in the elderly?	The treatment guidelines for small cell lung cancer (SCLC) in the elderly are generally similar to those for younger patients, but treatment decisions need to consider the patient's overall health, functional status, comorbidities, and treatment tolerance. Here are some considerations: 1. Extent of disease: The stage of cancer (limited or extensive) is an important factor in determining treatment…
What are the treatment guidelines for small cell lung cancer in the elderly?	The treatment guidelines for small cell lung cancer (SCLC) in the elderly are generally similar to those for younger patients, but may be modified based on the patient's overall health, comorbidities, and functional status. Here are some general considerations: 1. Staging and evaluation: An accurate assessment of disease stage is crucial. This involves imaging scans (such as CT or PET-CT), biopsi…
What are the treatment guidelines for small cell lung cancer in the elderly?	Treatment guidelines for small cell lung cancer (SCLC) in the elderly are generally based on the overall health status and functional status of the individual, taking into consideration the potential benefits and risks of treatment options. Here are some commonly followed guidelines: 1. Limited-stage SCLC: - Chemotherapy: Combination chemotherapy is generally recommended for both elderly and youn…
What are the treatment guidelines for small cell lung cancer in the elderly?	The treatment guidelines for small cell lung cancer (SCLC) in the elderly are typically based on the same principles as those for younger individuals. However, treatment decisions for elderly patients must consider factors such as overall health, functional status, and comorbidities. Below are some general considerations for treating SCLC in the elderly: 1. Staging: Accurate staging is essential …
What are the treatment guidelines for small cell lung cancer in the elderly?	The treatment guidelines for small cell lung cancer (SCLC) in the elderly are generally similar to those for younger patients. However, the approach may be modified to account for an individual's overall health status and potential tolerance to treatment. Here are some considerations: 1. Staging and assessment: Accurate staging of SCLC is critical to determine the appropriate treatment. Tests may…
What are the treatment guidelines for small cell lung cancer in the elderly?	The treatment guidelines for small cell lung cancer (SCLC) in the elderly generally follow the same principles as for younger adults. However, several factors need to be considered when treating elderly patients with SCLC, including their overall health, functional status, comorbidities, and the potential for increased treatment-related toxicity. 1. Limited-stage SCLC (LS-SCLC): - The standard tr…
What are the treatment guidelines for small cell lung cancer in the elderly?	The treatment guidelines for small cell lung cancer (SCLC) in the elderly are generally similar to those for younger individuals. However, there are a few considerations specific to elderly patients. SCLC is typically an aggressive type of lung cancer, and treatment decisions often depend on the patient's stage of disease, overall health, and performance status. 1. Limited-stage SCLC: This refers…
What is the mortality associated with non–small cell lung cancer?	The mortality rate associated with non-small cell lung cancer (NSCLC) can vary depending on various factors such as the stage of cancer at diagnosis, treatment options, individual characteristics, and overall health of the patient. NSCLC is the most common type of lung cancer and accounts for approximately 80-85% of all lung cancer cases. It is important to note that survival rates are typically …
What is the mortality associated with non–small cell lung cancer?	The mortality rate associated with non-small cell lung cancer (NSCLC) can vary depending on various factors such as the stage of the cancer at diagnosis, the overall health of the patient, and the treatment options available. It is important to note that mortality rates can change over time as new treatments and early detection strategies are developed. On average, the five-year survival rate for…
What is the mortality associated with non–small cell lung cancer?	The mortality rate associated with non-small cell lung cancer (NSCLC) can vary depending on several factors. These factors include the stage of the cancer at the time of diagnosis, the overall health and age of the patient, the effectiveness of treatment, and individual genetic and lifestyle factors. It's important to note that NSCLC is a broad term encompassing several subtypes of lung cancer, s…
What is the mortality associated with non–small cell lung cancer?	The mortality rate associated with non-small cell lung cancer (NSCLC) can vary depending on several factors, including the stage of the cancer at diagnosis, overall health of the patient, response to treatment, and other individual characteristics. NSCLC is generally considered to have a higher survival rate compared to small cell lung cancer. It is important to note that lung cancer, including N…
What is the mortality associated with non–small cell lung cancer?	Non-small cell lung cancer (NSCLC) is a type of lung cancer that accounts for the majority of cases. The mortality associated with NSCLC can vary depending on various factors, including the stage of the disease at diagnosis, treatment options, overall health of the individual, and other individual characteristics. It is challenging to provide an exact mortality rate for NSCLC because it can range…
What is the mortality associated with non–small cell lung cancer?	The mortality associated with non-small cell lung cancer (NSCLC) can vary depending on several factors, including the stage of the disease at diagnosis, the patient's overall health, the specific subtype of NSCLC, and the available treatment options. It is important to note that each individual case is unique, and there can be a wide range of outcomes. Generally, lung cancer has a relatively high…
What is the mortality associated with non–small cell lung cancer?	The mortality rate associated with non-small cell lung cancer (NSCLC) can vary depending on several factors, including the stage of the cancer at diagnosis, the patient's overall health, and the effectiveness of treatment. Generally, NSCLC has a higher survival rate compared to small cell lung cancer, but it is still a significant cause of cancer-related deaths. The relative five-year survival ra…
What is the mortality associated with non–small cell lung cancer?	The mortality associated with non-small cell lung cancer (NSCLC) can vary depending on several factors, including the stage at diagnosis, treatment options, individual characteristics of the patient, and overall health status. NSCLC accounts for approximately 85% of all lung cancer cases and includes different subtypes such as adenocarcinoma, squamous cell carcinoma, and large cell carcinoma. Acc…
What is the mortality associated with non–small cell lung cancer?	The mortality associated with non-small cell lung cancer (NSCLC) can vary depending on several factors, including the stage of the disease, overall health of the patient, treatment options, and individual circumstances. NSCLC is the most common type of lung cancer, accounting for approximately 85% to 90% of all cases. It is important to note that survival rates are typically given as a 5-year sur…
What is the mortality associated with non–small cell lung cancer?	The mortality associated with non-small cell lung cancer (NSCLC) can vary depending on various factors such as the stage at diagnosis, treatment options available, patient's general health, and other individual characteristics. NSCLC is generally considered to have a higher survival rate compared to small cell lung cancer (SCLC), but it still poses significant health risks. It's important to note…
What is the mortality associated with small cell lung cancer?	Small cell lung cancer (SCLC) is an aggressive form of lung cancer that grows rapidly and tends to spread quickly to other parts of the body. As a result, it generally has a poor prognosis and higher mortality compared to non-small cell lung cancer (NSCLC), which is the more common type of lung cancer. The specific mortality rate associated with SCLC can vary depending on various factors such as …
What is the mortality associated with small cell lung cancer?	Small cell lung cancer (SCLC) is an aggressive and fast-growing type of lung cancer. It accounts for about 10-15% of all lung cancer cases. Unfortunately, SCLC is often diagnosed at an advanced stage, which affects the prognosis and overall survival rate. The mortality rate associated with small cell lung cancer is generally high. The 5-year survival rate for extensive stage SCLC (cancer that has…
What is the mortality associated with small cell lung cancer?	Small cell lung cancer (SCLC) is an aggressive type of lung cancer. The prognosis or mortality associated with SCLC tends to be poorer compared to non-small cell lung cancer (NSCLC), as SCLC is often diagnosed at later stages when the cancer has already spread. However, it is important to note that survival rates can vary depending on several factors, including the stage and extent of the disease…
What is the mortality associated with small cell lung cancer?	Small cell lung cancer (SCLC) is an aggressive type of lung cancer that tends to grow and spread quickly. As a result, the mortality rate associated with SCLC is relatively high. Without treatment, the average survival time for patients with extensive-stage SCLC is often measured in months, usually less than a year. However, with advances in treatment options, including chemotherapy and radiation…
What is the mortality associated with small cell lung cancer?	Small cell lung cancer (SCLC) has a higher mortality rate compared to other types of lung cancer. SCLC is an aggressive type of lung cancer that tends to grow and spread rapidly. The prognosis for SCLC is generally poorer as it is often diagnosed at an advanced stage when it has already spread beyond the lungs. The mortality associated with SCLC depends on multiple factors, including the stage at…
What is the mortality associated with small cell lung cancer?	Small cell lung cancer (SCLC) has a relatively high mortality rate. It is considered an aggressive form of lung cancer and tends to spread rapidly. The prognosis for SCLC is generally poor, with a five-year survival rate of about 6% for extensive-stage disease (cancer that has spread beyond the lung) and around 27% for limited-stage disease (cancer that is localized within the lung and nearby lym…
What is the mortality associated with small cell lung cancer?	Small cell lung cancer (SCLC) is an aggressive form of lung cancer that tends to grow and spread rapidly. As a result, the mortality rate associated with SCLC is relatively high. The prognosis for SCLC depends on various factors, including the stage of the cancer at the time of diagnosis, the patient's overall health, and the specific treatment received. In general, statistics indicate that the f…
What is the mortality associated with small cell lung cancer?	The mortality rate associated with small cell lung cancer (SCLC) can vary depending on several factors, including the stage of the cancer at diagnosis, the patient's overall health condition, and the treatment provided. SCLC is known for its aggressive nature and tendency to spread rapidly. In general, the prognosis for SCLC is often poorer compared to non-small cell lung cancer (NSCLC). The five…
What is the mortality associated with small cell lung cancer?	Small cell lung cancer (SCLC) is an aggressive form of lung cancer that tends to grow and spread rapidly. Unfortunately, the prognosis for SCLC is generally poor, and the disease is associated with a higher mortality rate compared to non-small cell lung cancer (NSCLC). The mortality rate associated with SCLC can vary depending on several factors, including the stage at diagnosis, the individual's…
What is the mortality associated with small cell lung cancer?	Small cell lung cancer (SCLC) is an aggressive form of lung cancer that tends to grow and spread rapidly. It is associated with a high mortality rate. The prognosis for small cell lung cancer is generally poor, and the overall five-year survival rate is relatively low. The mortality rate for SCLC depends on several factors, such as the stage of cancer at diagnosis, overall health of the individua…
What are the survival rates for non–small cell lung cancer?	The survival rates for non-small cell lung cancer (NSCLC) vary depending on several factors, including the stage of cancer at diagnosis, age, overall health, and treatment received. It's important to note that survival rates are estimates based on previous data and may not reflect individual outcomes. Here are the approximate five-year survival rates for NSCLC based on the different stages: 1. St…
What are the survival rates for non–small cell lung cancer?	The survival rates for non-small cell lung cancer (NSCLC) can vary depending on several factors, including the stage at the time of diagnosis, overall health of the patient, and the specific characteristics of the tumor. Survival rates are typically expressed as the percentage of people who survive for a certain period of time after diagnosis. It's important to note that survival rates are genera…
What are the survival rates for non–small cell lung cancer?	The survival rates for non-small cell lung cancer (NSCLC) can vary based on several factors, including the stage of cancer at diagnosis, the individual's overall health, age, and the specific type of NSCLC. Survival rates are typically reported as a five-year relative survival rate, which indicates the percentage of people who are still alive five years after diagnosis compared to the expected su…
What are the survival rates for non–small cell lung cancer?	The survival rates for non-small cell lung cancer (NSCLC) can vary depending on several factors, including the stage of the cancer at the time of diagnosis, the overall health of the patient, and the specific subtype of NSCLC. Survival rates are typically presented as the percentage of people who survive a certain number of years after diagnosis. Keep in mind that these statistics are general and…
What are the survival rates for non–small cell lung cancer?	The survival rates for non-small cell lung cancer (NSCLC) can vary depending on several factors, including the stage at diagnosis, overall health and age of the patient, and the specific characteristics of the cancer itself. Survival rates are typically reported in terms of relative five-year survival rates, which indicate the percentage of individuals with a particular type and stage of cancer w…
What are the survival rates for non–small cell lung cancer?	The survival rates for non-small cell lung cancer (NSCLC) can vary depending on several factors, including the stage of the cancer at diagnosis, the patient's overall health, and the treatment approach. Survival rates are often reported as the percentage of people who are alive after a certain period of time (usually 5 years) following their diagnosis. It's important to note that survival rates a…
What are the survival rates for non–small cell lung cancer?	The survival rates for non-small cell lung cancer (NSCLC) vary based on several factors, including the stage at diagnosis, overall health of the patient, and the treatment received. It's important to note that survival rates are estimates and can't predict individual outcomes. Here are some general survival rate statistics based on data from the American Cancer Society: 1. Localized Stage (cancer…
What are the survival rates for non–small cell lung cancer?	Survival rates for non-small cell lung cancer (NSCLC) can vary depending on several factors, including the stage at diagnosis, overall health of the patient, and the specific subtype of NSCLC. It is important to note that survival rates are statistics based on averages and may not apply to individual cases. Additionally, advancements in treatments can influence survival rates over time. Here are …
What are the survival rates for non–small cell lung cancer?	The survival rates for non-small cell lung cancer (NSCLC) can vary depending on several factors, including the stage of the cancer at diagnosis, the patient's overall health, and the treatment received. It's important to note that survival rates are general estimates and individual cases may vary. For localized (early-stage) NSCLC, where the cancer is confined to the lung and has not spread to ne…
What are the survival rates for non–small cell lung cancer?	The survival rates for non-small cell lung cancer (NSCLC) can vary depending on several factors, including the stage of cancer, overall health of the patient, treatment options, and individual differences. NSCLC is categorized into different stages (I, II, III, and IV) based on the extent of spread at the time of diagnosis. According to the American Cancer Society, the estimated five-year relativ…
What are prognostic factors for non–small cell lung cancer?	Prognostic factors are characteristics or variables that are associated with the outcome or prognosis of a particular disease. In the case of non-small cell lung cancer (NSCLC), several prognostic factors have been identified. Here are some of the important prognostic factors for NSCLC: 1. Stage of cancer: The stage of lung cancer is one of the most important prognostic factors. The stage is dete…
What are prognostic factors for non–small cell lung cancer?	Prognostic factors for non-small cell lung cancer (NSCLC) refer to factors that help predict the likely outcome or prognosis of the disease. These factors can aid in determining the aggressiveness of the cancer, the probability of recurrence, and overall survival rates. Some important prognostic factors for NSCLC include: 1. Stage of disease: The most critical prognostic factor for NSCLC is the s…
What are prognostic factors for non–small cell lung cancer?	Prognostic factors are variables that help predict the likely outcome or course of a disease. In non-small cell lung cancer (NSCLC), several factors have been identified that can influence the prognosis of patients. Here are some notable prognostic factors for NSCLC: 1. Stage of cancer: The stage of NSCLC is determined by the size of the tumor, its extent within the lung, and the presence or abse…
What are prognostic factors for non–small cell lung cancer?	Prognostic factors are variables or factors that provide information about the likely outcome or prognosis of a disease. In the case of non-small cell lung cancer (NSCLC), several prognostic factors have been identified. These factors help determine the course of the disease and the likelihood of survival. Here are some common prognostic factors for NSCLC: 1. Tumor stage: The stage of the cancer …
What are prognostic factors for non–small cell lung cancer?	Prognostic factors for non-small cell lung cancer (NSCLC) refer to characteristics that can help predict the likely outcome or prognosis for an individual diagnosed with this type of lung cancer. These factors are important for determining the appropriate treatment options and helping guide clinical decisions. Some of the commonly recognized prognostic factors for NSCLC include: 1. Tumor stage: T…
What are prognostic factors for non–small cell lung cancer?	Prognostic factors for non-small cell lung cancer (NSCLC) are various clinical and pathological characteristics that provide information regarding the likely course and outcome of the disease. These factors help determine the prognosis and guide treatment decisions. Here are some commonly recognized prognostic factors for NSCLC: 1. Stage of cancer: The extent or spread of the tumor is a crucial p…
What are prognostic factors for non–small cell lung cancer?	Prognostic factors for non-small cell lung cancer (NSCLC) are factors that provide information about the likely outcome or prognosis of the disease. These factors can help guide treatment decisions and give an indication of the overall survival rate. Some commonly recognized prognostic factors for NSCLC include: 1. Tumor stage: The extent to which cancer has spread throughout the body is a critic…
What are prognostic factors for non–small cell lung cancer?	Prognostic factors for non-small cell lung cancer (NSCLC) are various clinical, pathological, and molecular characteristics that can provide insights into a patient's likely outcome or response to treatment. Here are some common prognostic factors for NSCLC: 1. Stage of cancer: The stage of NSCLC, determined by the size of the tumor, lymph node involvement, and spread to other organs, strongly in…
What are prognostic factors for non–small cell lung cancer?	Prognostic factors are characteristics or variables that can help predict the likely course or outcome of a disease. In the case of non-small cell lung cancer (NSCLC), several prognostic factors have been identified. Here are some commonly recognized prognostic factors for NSCLC: 1. Stage of cancer: The stage of NSCLC, determined by the size of the tumor, its involvement in nearby tissues, and th…
What are prognostic factors for non–small cell lung cancer?	Prognostic factors are characteristics or variables that can help predict the likely course or outcome of a disease. In the case of non-small cell lung cancer (NSCLC), several prognostic factors have been identified. Here are some of the key factors: 1. Stage: The stage of NSCLC, determined by the cancer's size and extent of spread, is one of the most important prognostic factors. Lower stages ty…
What is the most important prognostic indicator non–small cell lung cancer?	There are several prognostic indicators that are significant in non-small cell lung cancer (NSCLC). The most important and widely recognized prognostic indicator is the stage of the cancer at the time of diagnosis. NSCLC is typically staged based on the tumor size, its spread to lymph nodes, and whether it has metastasized to other parts of the body. Other important prognostic indicators for NSCL…
What is the most important prognostic indicator non–small cell lung cancer?	There are several prognostic indicators or factors that affect the outcome and prognosis of non-small cell lung cancer (NSCLC). Some of the most important prognostic indicators in NSCLC include: 1. Stage of the cancer: The stage of the cancer at the time of diagnosis is a crucial prognostic indicator. NSCLC is typically staged from stage I to stage IV, with higher stages indicating more advanced …
What is the most important prognostic indicator non–small cell lung cancer?	There are multiple prognostic indicators that are used to assess the outcome and predict the prognosis of non-small cell lung cancer (NSCLC) patients. The most important prognostic indicator may vary depending on the specific characteristics of the patient, tumor, and available data. Additionally, prognostic indicators are often evaluated in combination rather than relying solely on one measure. …
What is the most important prognostic indicator non–small cell lung cancer?	The most important prognostic indicator in non-small cell lung cancer (NSCLC) is the cancer stage at the time of diagnosis. Staging provides valuable information about the extent of the disease and predicts the prognosis for the patient. The TNM staging system (Tumor, Node, Metastasis) is commonly used for NSCLC, with more advanced stages generally associated with a poorer prognosis. However, it'…
What is the most important prognostic indicator non–small cell lung cancer?	There are several important prognostic indicators for non-small cell lung cancer (NSCLC) that help predict patient outcomes and guide treatment decisions. One of the most widely recognized prognostic indicators is the stage of the cancer. The TNM staging system, which considers tumor size, lymph node involvement, and the presence of metastasis, is commonly used to determine the extent of the canc…
What is the most important prognostic indicator non–small cell lung cancer?	There are several prognostic indicators that are important in non-small cell lung cancer (NSCLC). The most widely recognized and important factor is the stage of the cancer at the time of diagnosis. The TNM staging system is commonly used, which takes into account factors such as tumor size, lymph node involvement, and presence of distant metastasis. Other important prognostic indicators in NSCLC…
What is the most important prognostic indicator non–small cell lung cancer?	There are several prognostic indicators used for non-small cell lung cancer (NSCLC), but the most important one is the cancer stage. The staging of NSCLC helps predict the likely course of the disease and guides treatment decisions. The most commonly used staging system for NSCLC is the TNM system, which assesses tumor size, lymph node involvement, and metastasis. Other prognostic factors that pr…
What is the most important prognostic indicator non–small cell lung cancer?	The most important prognostic indicator for non-small cell lung cancer (NSCLC) is the stage of the disease at the time of diagnosis. Staging takes into account the size and location of the tumor, lymph node involvement, and any spread (metastasis) to other parts of the body. The TNM system is commonly used for staging, which considers the Tumor size and invasion, lymph Node involvement, and prese…
What is the most important prognostic indicator non–small cell lung cancer?	There are several important prognostic indicators for non-small cell lung cancer (NSCLC), and the most commonly used one is the tumor stage. The TNM staging system is widely used to determine the extent of the cancer and helps predict the prognosis. In this staging system, T represents the size and extent of the primary tumor, N indicates the involvement of lymph nodes, and M describes the presen…
What is the most important prognostic indicator non–small cell lung cancer?	The most important prognostic indicator for non-small cell lung cancer (NSCLC) is the stage of the disease at the time of diagnosis. Staging provides crucial information about the extent of the cancer and its potential to spread. The TNM staging system, which stands for Tumor, Node, Metastasis, is commonly used to categorize NSCLC based on the size and location of the primary tumor, the involveme…
Why is the prognosis of non–small cell lung cancer generally poor?	The prognosis of non-small cell lung cancer (NSCLC) is generally poor due to several factors: 1. Late stage diagnosis: NSCLC often remains undetected until it has reached an advanced stage, as early-stage lung cancer usually does not cause noticeable symptoms. By the time symptoms arise, the cancer has often spread to other parts of the body, making it more difficult to treat successfully. 2. Met…
Why is the prognosis of non–small cell lung cancer generally poor?	The prognosis of non-small cell lung cancer (NSCLC) is generally considered poor for several reasons: 1. Late-stage diagnosis: NSCLC often goes undetected until it reaches an advanced stage. Symptoms may not present at an early stage, and routine screening for lung cancer is not done in the general population. As a result, many cases are only diagnosed when the cancer has already spread to other …
Why is the prognosis of non–small cell lung cancer generally poor?	The prognosis of non-small cell lung cancer (NSCLC) can vary depending on several factors. While NSCLC prognosis is generally considered poor, it is important to note that individual cases can differ significantly. Here are a few reasons why NSCLC prognosis may be unfavorable: 1. Advanced stage at diagnosis: NSCLC is often diagnosed at an advanced stage when the cancer has already spread to other…
Why is the prognosis of non–small cell lung cancer generally poor?	Non-small cell lung cancer (NSCLC) has a generally poor prognosis due to several factors: 1. Late-stage diagnosis: NSCLC often goes undetected until it reaches an advanced stage since early symptoms are frequently absent or non-specific. By the time a diagnosis is made, the cancer has often spread beyond the original site, making it harder to treat effectively. 2. Limited treatment options: Altho…
Why is the prognosis of non–small cell lung cancer generally poor?	The prognosis of non-small cell lung cancer (NSCLC) is often considered poor due to several factors: 1. Late-stage diagnosis: NSCLC often remains asymptomatic in its early stages, leading to delayed diagnosis. By the time symptoms appear and the cancer is detected, it has usually already reached an advanced stage, making treatment options more limited. 2. Metastasis: NSCLC has a tendency to sprea…
Why is the prognosis of non–small cell lung cancer generally poor?	The prognosis of non-small cell lung cancer (NSCLC) is generally poor due to several factors: 1. Late stage diagnosis: NSCLC often presents with non-specific symptoms or may remain asymptomatic until it reaches an advanced stage. By the time it is diagnosed, the cancer may have already spread beyond the lung, making it more difficult to treat and decreasing the chances of a favorable outcome. 2. …
Why is the prognosis of non–small cell lung cancer generally poor?	The prognosis of non-small cell lung cancer (NSCLC) can vary depending on various factors, including the stage of the cancer at diagnosis, the presence of certain genetic mutations, and the overall health of the patient. However, NSCLC generally has a poorer prognosis compared to some other types of cancer due to several reasons: 1. Late diagnosis: NSCLC often remains undetected until it reaches …
Why is the prognosis of non–small cell lung cancer generally poor?	The prognosis of non-small cell lung cancer (NSCLC) is generally poor for several reasons: 1. Late Diagnosis: NSCLC often remains undetected until it reaches advanced stages. This is because early symptoms are usually vague or non-specific, leading to delayed diagnosis. By the time it is diagnosed, the cancer has typically spread to other parts of the body, making it harder to treat effectively. …
Why is the prognosis of non–small cell lung cancer generally poor?	The prognosis of non-small cell lung cancer (NSCLC) is often considered poor for several reasons: 1. Late diagnosis: NSCLC is commonly diagnosed at advanced stages when the disease has already spread beyond the lungs. As a result, it can be more challenging to treat effectively. 2. Metastasis: NSCLC has a tendency to metastasize, meaning it can spread to distant organs or tissues. Once the cancer…
Why is the prognosis of non–small cell lung cancer generally poor?	The prognosis of non-small cell lung cancer (NSCLC) is generally poor for several reasons: 1. Late-stage diagnosis: NSCLC often goes undetected until it reaches an advanced stage, when it has already spread to other organs or distant sites. This makes treatment more challenging and reduces the chance of successful treatment. 2. Metastasis: NSCLC can metastasize or spread to other parts of the bod…
What is the risk of recurrence in patients treated for non–small cell lung cancer?	The risk of recurrence in patients treated for non-small cell lung cancer (NSCLC) can vary depending on various factors such as the stage and subtype of the cancer, the specific treatments received, and the individual patient's characteristics. Generally, patients with early-stage NSCLC (Stage I and II) who undergo surgical removal of the tumor have a lower risk of recurrence compared to those wi…
What is the risk of recurrence in patients treated for non–small cell lung cancer?	The risk of recurrence in patients treated for non-small cell lung cancer (NSCLC) depends on several factors, including the stage of the cancer at diagnosis, the effectiveness of the treatment, and individual patient characteristics. Generally, earlier-stage NSCLC (stage I and II) has a relatively lower risk of recurrence following successful treatment than later-stage disease (stage III and IV).…
What is the risk of recurrence in patients treated for non–small cell lung cancer?	The risk of recurrence in patients treated for non-small cell lung cancer (NSCLC) can vary depending on several factors. These factors include the stage of the cancer at diagnosis, the specific subtype of NSCLC, the effectiveness of the initial treatment, and the overall health of the individual. Generally, the risk of recurrence is higher in patients with more advanced stages of NSCLC. For early…
What is the risk of recurrence in patients treated for non–small cell lung cancer?	The risk of recurrence in patients treated for non-small cell lung cancer (NSCLC) can vary depending on several factors, including the stage of cancer at the time of diagnosis, the specific subtype of NSCLC, the effectiveness of the treatment received, and individual patient characteristics. Generally, NSCLC has a higher risk of recurrence compared to small cell lung cancer. For early-stage NSCLC…
What is the risk of recurrence in patients treated for non–small cell lung cancer?	The risk of recurrence in patients treated for non-small cell lung cancer (NSCLC) can vary depending on several factors, including the stage of the cancer, the specific subtype of NSCLC, and individual patient characteristics. Generally, the risk of recurrence is higher in patients with more advanced stages of NSCLC. For early-stage NSCLC (stages I and II), the risk of recurrence after treatment,…
What is the risk of recurrence in patients treated for non–small cell lung cancer?	The risk of recurrence in patients treated for non-small cell lung cancer (NSCLC) can vary depending on several factors, including the stage of the cancer at diagnosis, the effectiveness of the initial treatment, and individual patient characteristics. In early-stage NSCLC (stages I and II), the risk of recurrence after curative treatment (such as surgery) is generally considered to be lower comp…
What is the risk of recurrence in patients treated for non–small cell lung cancer?	The risk of recurrence in patients treated for non-small cell lung cancer (NSCLC) can vary depending on several factors such as the stage of the disease, type of treatment received, individual patient characteristics, and other variables. Generally, early-stage NSCLC (stages I and II) that has been successfully treated with surgery alone or with surgery plus adjuvant chemotherapy has a lower risk…
What is the risk of recurrence in patients treated for non–small cell lung cancer?	The risk of recurrence in patients treated for non-small cell lung cancer (NSCLC) can vary depending on various factors, including the stage at diagnosis, the effectiveness of the initial treatment, and individual patient characteristics. In general, NSCLC has a significant risk of recurrence. Even after successful treatment, there is a possibility that cancer cells may remain undetected in the b…
What is the risk of recurrence in patients treated for non–small cell lung cancer?	The risk of recurrence in patients treated for non-small cell lung cancer (NSCLC) can vary depending on several factors. These factors include the stage of the cancer at diagnosis, the type and location of the tumor, the treatment received, and the individual characteristics of the patient. Patients with early-stage NSCLC who undergo complete surgical removal of the tumor have a lower risk of rec…
What is the risk of recurrence in patients treated for non–small cell lung cancer?	The risk of recurrence in patients treated for non-small cell lung cancer (NSCLC) can vary depending on several factors, including the stage of the cancer at diagnosis, the type of treatment received, and individual patient characteristics. Generally, early-stage NSCLC (stages I and II) has a lower risk of recurrence compared to advanced-stage disease (stages III and IV). In early-stage NSCLC, su…
What is the prognosis of small cell lung cancer?	The prognosis of small cell lung cancer (SCLC) depends on several factors, such as the stage of the cancer at diagnosis, the patient's overall health, and how well they respond to treatment. Unfortunately, SCLC tends to be more aggressive and has a higher tendency to spread at an early stage compared to non-small cell lung cancer (NSCLC). As a result, at the time of diagnosis, SCLC is often alrea…
What is the prognosis of small cell lung cancer?	The prognosis of small cell lung cancer (SCLC) can vary depending on various factors, including the stage of the cancer at the time of diagnosis, the patient's overall health, and their response to treatment. Generally, SCLC has a more aggressive nature compared to non-small cell lung cancer. With limited-stage SCLC, meaning the cancer is confined to the lung and possibly nearby lymph nodes, the …
What is the prognosis of small cell lung cancer?	The prognosis of small cell lung cancer (SCLC) can vary depending on several factors, including the stage at diagnosis, overall health, and individual response to treatment. Generally, SCLC has a more aggressive nature compared to non-small cell lung cancer (NSCLC). SCLC tends to grow rapidly and can spread quickly to other parts of the body, which can make it more challenging to treat. However, …
What is the prognosis of small cell lung cancer?	The prognosis of small cell lung cancer (SCLC) can vary depending on several factors, including the stage of the cancer at the time of diagnosis, the patient's overall health, and the effectiveness of the chosen treatment. SCLC tends to be an aggressive form of lung cancer that spreads rapidly to other parts of the body. It is often diagnosed at an advanced stage when it has already metastasized …
What is the prognosis of small cell lung cancer?	The prognosis of small cell lung cancer (SCLC) depends on several factors, including the stage of the cancer at diagnosis, overall health of the patient, and response to treatment. SCLC is generally considered a more aggressive form of lung cancer with a tendency to spread rapidly. For limited-stage SCLC (cancer confined to one lung and possibly nearby lymph nodes), the prognosis is relatively be…
What is the prognosis of small cell lung cancer?	The prognosis of small cell lung cancer (SCLC) can vary depending on several factors, including the stage at diagnosis, the patient's overall health, and the response to treatment. Generally, SCLC is an aggressive type of lung cancer that tends to grow and spread rapidly. The prognosis for SCLC is typically poorer compared to non-small cell lung cancer (NSCLC). This is due to several reasons, inc…
What is the prognosis of small cell lung cancer?	The prognosis of small cell lung cancer (SCLC) depends on several factors including the stage of the cancer at diagnosis, how well the individual responds to treatment, and their overall health condition. However, as a general statement, small cell lung cancer tends to have a poorer prognosis compared to other types of lung cancer. SCLC is an aggressive and fast-growing cancer that often spreads …
What is the prognosis of small cell lung cancer?	The prognosis of small cell lung cancer (SCLC) can vary depending on various factors. On average, SCLC tends to have a poorer prognosis compared to non-small cell lung cancer (NSCLC) because it is often more aggressive and has a higher tendency to spread. However, prognosis can still be influenced by the stage at diagnosis, overall health, response to treatment, and other individual factors. SCLC…
What is the prognosis of small cell lung cancer?	The prognosis of small cell lung cancer (SCLC) can vary depending on several factors, including the stage of the cancer at diagnosis, overall health of the patient, and the response to treatment. Generally, SCLC has a more aggressive course compared to non-small cell lung cancer. SCLC is often diagnosed at an advanced stage due to its rapid growth and tendency to spread quickly. The two main stag…
What is the prognosis of small cell lung cancer?	The prognosis of small cell lung cancer (SCLC) can vary depending on several factors, including the stage of the cancer at the time of diagnosis, the patient's overall health, and the effectiveness of the chosen treatment. In general, small cell lung cancer tends to be more aggressive compared to non-small cell lung cancer, spreading rapidly and often already being at an advanced stage by the tim…
What are the survival rates for small cell lung cancer?	The survival rates for small cell lung cancer (SCLC) can vary depending on various factors such as the stage of the cancer at the time of diagnosis, overall health, age, and treatment options. Generally, SCLC tends to be an aggressive type of cancer, and the survival rates are often lower compared to non-small cell lung cancer. Limited Stage SCLC: Limited stage SCLC means the cancer is confined t…
What are the survival rates for small cell lung cancer?	The survival rates for small cell lung cancer (SCLC) can vary depending on various factors such as the stage of cancer at diagnosis, the extent of metastasis (spread), and the overall health of the individual. Generally, SCLC is considered a more aggressive form of lung cancer with a tendency to spread rapidly. The five-year survival rate for limited-stage SCLC, which refers to cancer that is con…
What are the survival rates for small cell lung cancer?	The survival rates for small cell lung cancer (SCLC) depend on several factors, including the stage of the cancer at diagnosis, the overall health of the patient, and the treatment options available. It's important to note that survival rates are statistical averages and may not accurately predict an individual's prognosis. Generally, SCLC is divided into two stages: limited-stage and extensive-s…
What are the survival rates for small cell lung cancer?	The survival rates for small cell lung cancer (SCLC) can vary depending on various factors such as the stage of the cancer at diagnosis, overall health of the individual, and the treatment received. It's important to note that survival rates are statistical averages and may not reflect an individual's prognosis. Generally, the five-year survival rate for small cell lung cancer is lower compared t…
What are the survival rates for small cell lung cancer?	The survival rates for small cell lung cancer (SCLC) can vary depending on several factors, including the stage at diagnosis, overall health of the patient, and the treatment received. Generally, SCLC is considered an aggressive type of lung cancer. The following are approximate survival rates based on data from the American Cancer Society: 1. Limited-stage SCLC: This refers to cancer that is con…
What are the survival rates for small cell lung cancer?	The survival rates for small cell lung cancer (SCLC) can vary depending on several factors, including the stage at diagnosis, the individual's overall health, and the specific treatment received. Generally, the prognosis for SCLC is less favorable compared to non-small cell lung cancer (NSCLC), mainly due to its aggressive nature and tendency to spread rapidly. If we consider average survival rat…
What are the survival rates for small cell lung cancer?	The survival rates for small cell lung cancer (SCLC) can vary depending on several factors, including the stage at which the cancer is diagnosed, the treatment received, and individual patient characteristics. In general, SCLC has a more aggressive nature compared to non-small cell lung cancer (NSCLC), which may impact the survival rates. For limited-stage SCLC, where cancer is confined to the lu…
What are the survival rates for small cell lung cancer?	The survival rates for small cell lung cancer (SCLC) can vary depending on several factors, including the stage at diagnosis, extent of spread, overall health of the patient, response to treatment, and other individual characteristics. It's important to note that survival rates are statistical estimates and cannot predict the outcome for any individual patient. Here are some general survival stat…
What are the survival rates for small cell lung cancer?	The survival rates for small cell lung cancer (SCLC) can vary depending on the stage at diagnosis and the effectiveness of the treatment received. Generally, SCLC has a poorer prognosis compared to non-small cell lung cancer (NSCLC), as it tends to grow and spread more quickly. For limited stage SCLC, which means the cancer is confined to the lung and perhaps nearby lymph nodes, the 5-year surviv…
What are the survival rates for small cell lung cancer?	The survival rates for small cell lung cancer (SCLC) vary depending on several factors, including the stage at diagnosis, overall health of the patient, and treatments received. Generally, small cell lung cancer has a more aggressive nature compared to non-small cell lung cancer (NSCLC), which can affect survival rates. It's important to note that survival rates are estimates based on data from l…
Why is the prognosis of small cell lung cancer generally poor?	The prognosis of small cell lung cancer (SCLC) is generally poor due to several factors: 1. Aggressive nature: SCLC is characterized by rapid growth and early metastasis, spreading to other parts of the body even in the early stages. This tendency limits treatment options and reduces the chances of successful intervention. 2. Late detection: SCLC is often diagnosed at advanced stages when the can…
Why is the prognosis of small cell lung cancer generally poor?	The prognosis of small cell lung cancer (SCLC) is generally poor due to several factors: 1. Aggressive nature: SCLC is characterized by its aggressive behavior, rapid growth, and early metastasis to other organs. By the time of diagnosis, SCLC has often spread beyond the lungs, commonly to the lymph nodes, liver, bones, and brain. This extensive metastasis makes it challenging to treat the diseas…
Why is the prognosis of small cell lung cancer generally poor?	The prognosis of small cell lung cancer (SCLC) is generally poor due to several factors: 1. Aggressive nature: SCLC is known for its aggressive behavior. It tends to grow rapidly and spread (metastasize) quickly to other parts of the body, such as the liver, bones, or brain. By the time SCLC is diagnosed, it often has already metastasized, making it more challenging to treat effectively. 2. Early…
Why is the prognosis of small cell lung cancer generally poor?	The prognosis of small cell lung cancer (SCLC) is generally poor for several reasons: 1. Aggressive nature: SCLC is a highly aggressive form of lung cancer that grows rapidly and metastasizes early. By the time it is diagnosed, it often has already spread to other parts of the body, making treatment more challenging. 2. Limited treatment options: Unlike non-small cell lung cancer, SCLC typically …
Why is the prognosis of small cell lung cancer generally poor?	The prognosis of small cell lung cancer (SCLC) is generally poor for several reasons. 1. Aggressive Nature: SCLC is an aggressive type of lung cancer that tends to grow and spread rapidly. By the time most patients are diagnosed, the cancer has often already spread to other parts of the body, making it more challenging to treat effectively. 2. Metastasis: SCLC is known for its high propensity to …
Why is the prognosis of small cell lung cancer generally poor?	The prognosis of small cell lung cancer (SCLC) is generally poor due to several factors: 1. Aggressive nature: SCLC is highly aggressive and has a tendency to grow and spread rapidly. By the time of diagnosis, SCLC often has already spread beyond the lungs to other parts of the body, making it more challenging to treat effectively. 2. Metastasis: SCLC has a high propensity for metastasis, meaning…
Why is the prognosis of small cell lung cancer generally poor?	The prognosis of small cell lung cancer (SCLC) is generally poor due to several factors: 1. Aggressive nature: SCLC is an aggressive form of lung cancer characterized by rapid growth and early spread to distant sites. By the time it is typically diagnosed, SCLC has often metastasized (spread) beyond the lungs, making it more challenging to treat successfully. 2. Early metastasis: SCLC has a stron…
Why is the prognosis of small cell lung cancer generally poor?	The prognosis of small cell lung cancer (SCLC) is generally poor due to several factors. Here are some key reasons: 1. Aggressive nature: SCLC is an extremely aggressive and fast-growing type of lung cancer. By the time it is diagnosed, it often has already spread to other areas of the body, such as the lymph nodes or distant organs. This extensive spread makes it difficult to treat effectively. …
Why is the prognosis of small cell lung cancer generally poor?	The prognosis of small cell lung cancer (SCLC) is generally poor due to several reasons: 1. Aggressive nature: Small cell lung cancer is characterized by its rapid growth and aggressive behavior. It tends to grow and spread quickly to other parts of the body, including distant organs, even in the early stages. This aggressive nature contributes to a poorer prognosis. 2. Early metastasis: Small ce…
Why is the prognosis of small cell lung cancer generally poor?	The prognosis of small cell lung cancer (SCLC) is generally poor for several reasons. Firstly, SCLC is often diagnosed at an advanced stage, as it tends to grow and spread rapidly. By the time of diagnosis, the cancer cells have often spread to other parts of the body, such as the liver, brain, or bones. This makes it more difficult to effectively treat SCLC. Secondly, SCLC is highly aggressive a…
